# Supplementary material for: In Vivo Gene Essentiality and Metabolism in Bordetella pertussis
Source: mSphere. 2019 May 22;4(3):e00694-18. doi: 10.1128/mSphere.00694-18 (PMC6531889; doi:10.1128/mSphere.00694-18)
Supplement: TABLE S1 [file mSphere.00694-18-st001.xlsx]

## Sheet: stringent_jab
Tag
BP0005
BPt01
BPt03
BP0007
BPt04
BP0008
BP0009
BP0010
BP0011
BP0013
BP0014
BP0035
BP0036
BP0044
BPt05
BP0077
BP0079
BP0088
BP0094
BP0095
BP0161
BP0163
BP0164
BP0238
BP0239
BP0240
BP0247
BP0248
BPt06
BP0315
BP0316
BP0318
BP0319
BP0320
BP0373
BP0401
BPt07
BP0489
BP0490
BP0492
BP0493
BP0515
BP0551
BP0552
BP0572
BP0581
BP0582
BP0597
BP0609
BP0610
BPt08
BP0677
BP0678
BP0679
BP0697
BP0699
BP0701
BP0748
BP0749
BP0751
BPt09
BP0792
BP0794
BPt10
BP0801
BP0841
BP0842
BP0843
BP0844
BP0845
BP0848
BP0849
BP0850
BP0851
BP0852
BP0853
BP0854
BP0865
BP0868
BPt12
BP0895
BP0908
BP0914
BP0915
BP0918
BP0921
BP0923
BP0924
BP0925
BP0927
BP0928
BP0931
BP0932
BP0934
BP0937
BP0942
BP0943
BP0948
BP0952
BP0956
BP0961
BP0962
BP0990
BP0991
BP0994
BP1000
BPt13
BPt14
BPt15
BP1045
BP1076
BP1107
BP1108
BP1137
BP1141
BP1159
BP1161
BP1163
BP1164
BP1165A
BP1167
BP1168
BP1169
BP1171
BP1175
BP1176
BP1231
BPt17
BPt19
BP1245
BP1246
BP1247
BP1248
BP1262
BP1412
BP1418
BP1419
BP1423
BP1425
BP1426
BP1430
BP1431
BP1432
BP1436
BP1442
BP1452
BP1462
BP1489
BPt20
BP1498
BP1545A
BP1549
BP1550
BP1570
BP1577
BP1578
BP1596
BP1606
BP1611
BP1612
BP1630
BP1699
BP1700
BP1718
BP1751
BP1753
BP1754
BP1758
BP1764
BP1777
BP1798
BP1800
BP1801
BP1802
BP1804
BP1839
BP1840
BP1847
BP1848
BP1905
BP1906
BP1912
BPt23
BPt24
BPt25
BP1957
BP1958
BPr01
BPt26
BPt27
BPr02
BPr03
BP2042
BP2043
BP2051
BP2079
BPt29
BP2186
BP2194
BP2195
BP2196
BP2197
BP2199
BP2201
BP2202
BPt30
BP2311
BPr04
BPr05
BPt31
BPt32
BPr06
BP2322
BP2338
BP2350
BP2358
BP2359
BP2361
BP2362
BP2363
BP2385
BP2388
BP2420
BP2430
BP2432
BP2435
BP2436
BP2437
BP2438
BP2440
BP2441
BP2443
BP2444
BP2445
BPt33
BP2470
BP2472
BP2498
BP2501
BP2502
BP2507
BP2509
BP2510
BP2533
BP2535
BP2538
BP2541
BPt35
BP2574
BP2576
BP2625
BP2764
BP2765
BP2766
BP2767
BP2768
BP2773
BP2783
BP2784
BP2791
BP2795
BP2797
BP2798
BP2800
BPt37
BP2850
BP2908
BP2929
BP2961
BP2962
BP2978
BP2984
BP2985
BP2997
BP2998
BP3004
BP3018
BP3020
BP3023
BP3025
BP3026
BP3028
BP3029
BP3030
BP3031
BPr07
BPr08
BPt39
BPt40
BPr09
BP3071
BP3073
BP3085
BP3123
BP3124
BP3125
BPt41
BP3126
BP3127
BP3143
BP3149
BP3150
BP3152
BP3153
BPt42
BP3211
BP3215
BP3229
BP3269
BP3274
BP3281
BP3282
BP3283
BP3284
BP3285
BP3286
BP3287
BP3288
BPt43
BP3330
BP3345
BP3348
BP3413
BP3415
BPt44
BPt45
BP3471
BP3473
BP3485
BP3486
BP3487
BP3495
BP3496
BPt46
BPt47
BPt48
BP3538
BP3540
BP3558
BP3559
BP3581
BP3582
BP3589
BP3591
BP3597
BP3598
BP3602
BP3609
BP3611
BP3612
BP3613
BP3614
BP3617
BP3618
BP3619
BP3620
BP3621
BP3622
BP3626
BP3627
BP3628
BP3630
BP3631
BP3632
BP3633
BP3634
BP3635
BP3636
BP3637
BP3638
BP3639
BP3640
BP3641
BP3642
BP3643
BP3649
BP3655
BP3656
BP3657
BP3662
BP3690
BP3730
BP3731
BP3758
BP3759
BP3760
BP3761
BP3765
BP3766
BP3767
BP3770
BP3771
BP3772
BP3774
BP3777
BP3778
BP3819
BP3821
BP3822
BP3823
