# Supplementary material for: In Vivo Gene Essentiality and Metabolism in Bordetella pertussis
Source: mSphere. 2019 May 22;4(3):e00694-18. doi: 10.1128/mSphere.00694-18 (PMC6531889; doi:10.1128/mSphere.00694-18)
Supplement: TABLE S2 [file mSphere.00694-18-st002.xlsx]

## Sheet: TRANSIT ARTIST inner join
Tag	Name	Function
BP0001	gidA	glucose inhibited division protein A
BP0003	parA	ParA family protein
BP0005	parB	probable chromosome partitioning protein ParB
BP0007	tufA	elongation factor Tu
BP0008	secE	preprotein translocase SecE subunit
BP0009	nusG	transcription antitermination protein NusG
BP0010	rplK	50S ribosomal protein L11
BP0011	rplA	50S ribosomal protein L1
BP0013	rplJ	50S ribosomal protein L10
BP0014	rplL	50S ribosomal protein L7/L12
BP0015	rpoB	DNA-directed RNA polymerase beta chain
BP0016	rpoC	DNA-directed RNA polymerase beta' chain
BP0033	glyQ	glycyl-tRNA synthetase alpha chain
BP0034	glyS	glycyl-tRNA synthetase beta chain
BP0035	NA	putative haloacid dehalogenase-like hydrolase
BP0036	NA	probable acyltransferase
BP0050	ampG	putative integral membrane signal transducer protein
BP0078	NA	putative membrane protein
BP0079	ffh	signal recognition particle protein
BP0087	bplG	probable sugar transferase
BP0088	bplF	lipopolysaccharide biosynthesis protein
BP0094	rfaC	probable heptosyltransferase
BP0095	kdtA	3-deoxy-D-manno-octulosonic-acid transferase
BP0097	baf	Bvg accessory factor
BP0103	NA	probable class IV aminotransferase
BP0109	rfbB	dTDP-glucose 4%2C6-dehydratase
BP0115	argS	arginyl-tRNA synthetase
BP0161	ubiE	ubiquinone/menaquinone biosynthesis methyltransferase
BP0163	NA	conserved hypothetical protein
BP0164	ubiB	probable ubiquinone biosynthesis protein
BP0180	metG	methionyl-tRNA synthetase
BP0182	NA	putative iron sulfur binding protein
BP0183	NA	putative exported protein
BP0184	NA	putative exported protein
BP0238	folK	2-amino-4-hydroxy-6-hydroxymethyldihydropteridi ne pyrophosphokinase
BP0239	pcnB	poly(A) polymerase
BP0240	NA	conserved hypothetical protein
BP0241	NA	conserved hypothetical protein
BP0246	amiC	N-acetylmuramoyl-L-alanine amidase
BP0247	NA	conserved hypothetical protein
BP0248	fumC	fumarate hydratase class II
BP0315	hemL	glutamate-1-semialdehyde 2%2C1-aminomutase
BP0325	NA	putative membrane protein
BP0371	gatB	glutamyl-tRNA(GLN) amidotransferase subunit B
BP0372	gatA	glutamyl-tRNA(GLN) amidotransferase subunit A
BP0373	gatC	glutamyl-tRNA(GLN) amidotransferase subunit C
BP0374	mreB	rod shape-determining protein
BP0375	mreC	rod shape-determining protein
BP0376	mreD	rod shape-determining protein
BP0377	mrdA	penicillin-binding protein 2
BP0378	mrdB	rod shape-determining protein
BP0460	topB	DNA topoisomerase iii
BP0489	gyrB	DNA gyrase subunit B
BP0490	dnaN	DNA polymerase iii%2C beta chain
BP0491	dnaA	chromosomal replication initiator protein
BP0492	rpmH	50S ribosomal protein L34
BP0493	rnpA	ribonuclease P protein component
BP0495	NA	probable inner-membrane protein
BP0515	NA	phage-related hypothetical protein
BP0516	NA	hypothetical protein
BP0570	NA	putative exported protein
BP0571	NA	putative two-component sensor kinase
BP0572	NA	putative two-component response regulator
BP0579	maiA	maleate cis-trans isomerase
BP0581	NA	conserved hypothetical protein
BP0582	NA	putative isochorismatase
BP0596	NA	putative membrane protein
BP0597	NA	putative membrane protein
BP0599	NA	conserved hypothetical protein
BP0607	gpmA	phosphoglycerate mutase 1
BP0609	ctpA	putative carboxy-terminal processing protease precursor
BP0610	thiF	adenylyltransferase
BP0666	glmS	glucosamine--fructose-6-phosphate aminotransferase [isomerizing]
BP0677	hemA	glutamyl-tRNA reductase
BP0678	prfA	peptide chain release factor 1
BP0679	hemK	heme biosynthesis protein
BP0698	NA	putative exported protein
BP0699	NA	putative exported protein
BP0700	NA	probable hydrolase
BP0701	NA	conserved hypothetical protein
BP0707	NA	conserved hypothetical protein
BP0708	NA	putative membrane protein
BP0709	aspS	aspartyl-tRNA synthetase
BP0740	NA	putative DNA methylase
BP0747	NA	probable GTP-binding protein
BP0748	rpmA	50S ribosomal protein L27
BP0749	rplU	50S ribosomal protein L21
BP0751	ispB	octaprenyl-diphosphate synthase
BP0792	pssA	putative CDP-diacylglycerol--serine O-phosphatidyltransferase protein
BP0794	rpsO	30S ribosomal protein S15
BP0795	pnp	polyribonucleotide nucleotidyltransferase
BP0801	tpiA	triosephosphate isomerase
BP0840	NA	outer membrane porin protein precursor
BP0841	nuoA	probable NADH-ubiquinone oxidoreductase chain 3
BP0842	nuoB	NADH-ubiquinone oxidoreductase%2C 20 kDa subunit
BP0843	nuoC	respiratory-chain NADH dehydrogenase%2C 30 kDa subunit
BP0844	nuoD	respiratory-chain NADH dehydrogenase%2C 49 kDa subunit
BP0845	nuoE	respiratory-chain NADH dehydrogenase I%2C 24 kDa subunit
BP0846	nuoF	respiratory-chain NADH dehydrogenase%2C 51 kDa subunit
BP0847	nuoG	NADH-ubiquinone oxidoreductase%2C 75 kDa subunit
BP0848	nuoH	NADH-ubiquinone oxidoreductase%2C chain H
BP0849	nuoI	NADH-ubiquinone oxidoreductase%2C chain I
BP0850	nuoJ	NADH-ubiquinone oxidoreductase%2C chain J
BP0851	nuoK	NADH-ubiquinone oxidoreductase%2C chain K
BP0852	nuoL	NADH-ubiquinone oxidoreductase%2C chain L
BP0853	nuoM	NADH-ubiquinone oxidoreductase%2C chain M
BP0854	nuoN	NADH-ubiquinone oxidoreductase%2C chain N
BP0865	ispD	4-diphosphocytidyl-2c-methyl-D-erythritol synthase
BP0866	ispF	2C-methyl-D-erythritol 2%2C4-cyclodiphosphate synthase
BP0868	fbp	fructose-1%2C6-bisphosphatase
BP0911	NA	putative decarboxylase
BP0913	NA	putative exported protein
BP0914	NA	probable inner membrane component of binding-protein-dependent transport system
BP0915	NA	probable inner membrane component of binding-protein-dependent transport system
BP0918	NA	conserved hypothetical protein
BP0919	gabD	putative succinate-semialdehyde dehydrogenase [NADP+]
BP0920	NA	putative exported protein
BP0921	citB	citrate utilization protein B
BP0922	NA	conserved hypothetical protein
BP0923	NA	conserved hypothetical protein
BP0924	NA	putative transcriptional regulator
BP0925	NA	putative fumarylacetoacetate-family hydrolase
BP0926	NA	conserved hypothetical protein
BP0927	NA	putative exported protein
BP0928	NA	LysR-type transcriptional regulator
BP0929	NA	putative membrane protein
BP0930	NA	putative CoA ligase
BP0931	NA	putative exported protein
BP0932	NA	conserved hypothetical protein
BP0934	NA	hypothetical protein
BP0937	NA	phage-related protein
BP0942	ubiG	3-demethylubiquinone-9 3-methyltransferase
BP0943	ompA	outer membrane protein A precursor
BP0944	gyrA	DNA gyrase subunit A
BP0945	serC	phosphoserine aminotransferase
BP0946	pheA	p-protein [includes: chorismate mutase and prephenate dehydratase]
BP0947	tyrA	prephenate dehydrogenase
BP0948	aroA	3-phosphoshikimate 1-carboxyvinyltransferase
BP0949	cmk	cytidylate kinase
BP0950	rpsA	30S ribosomal protein S1
BP0951	ihfB	integration host factor beta-subunit
BP0953	NA	putative membrane protein
BP0954	rfaE	ADP-heptose synthase
BP0955	rfaD	ADP-L-glycero-D-manno-heptose-6-epimerase
BP0961	etfB	electron transfer flavoprotein beta-subunit
BP0962	etfA	electron transfer flavoprotein alpha-subunit
BP0975	rplS	50S ribosomal protein L19
BP0991	NA	two-component response regulator
BP0993	aceE	pyruvate dehydrogenase E1 component
BP0994	aceF	dihydrolipoamide acetyltransferase component of pyruvate dehydrogenase complex
BP0999	tktA	transketolase 1
BP1000	gap	glyceraldehyde-3-phosphate dehydrogenase
BP1001	pgk	phosphoglycerate kinase
BP1038	corC	magnesium and cobalt efflux protein
BP1040	NA	PhoH-like protein
BP1041	NA	conserved hypothetical protein
BP1045	secF	protein-export membrane protein
BP1046	secD	protein-export membrane protein
BP1047	NA	putative secreted protein
BP1064	maeB	NADP-dependent malic enzyme
BP1075	mrsA	phosphoglucomutase/phosphomannomutase
BP1076	folP	dihydropteroate synthase
BP1077	ftsH	cell division protein
BP1084	thrB	homoserine kinase
BP1102	lysS	lysyl-tRNA synthetase
BP1103	NA	probable short chain dehydrogenase
BP1104	prfB	peptide chain release factor 2
BP1107	lolC	lipoprotein releasing system transmembrane protein
BP1108	lolD	lipoprotein releasing system ATP-binding protein
BP1124	odhA	2-oxoglutarate dehydrogenase E1 component
BP1125	odhB	dihydrolipoamide succinyltransferase component of 2-oxoglutarate dehydrogenase complex
BP1136	fecI	ECF-family sigma factor
BP1137	fecR	putative signal transduction protein
BP1138	bfrH	putative ferric siderophore receptor
BP1139	NA	putative iron uptake protein
BP1141	NA	putative iron uptake protein
BP1143	trpS	tryptophanyl-tRNA synthetase
BP1144	tex	transcription accessory protein
BP1146	comL	competence lipoprotein precursor
BP1158	NA	putative dioxygenase
BP1159	NA	putative 2-pyrone-4%2C6-dicarboxylic acid hydrolase
BP1160	NA	putative lipoprotein
BP1161	NA	putative racemase
BP1162	NA	probable LysR-family transcriptional regulator
BP1163	NA	probable short-chain dehydrogenase
BP1164	NA	putative membrane protein
BP1165A	NA	putative membrane protein
BP1166	ldcA	putative muramoyltetrapeptide carboxypeptidase
BP1167	NA	putative adolase
BP1168	NA	LysR-family transcriptional regulator
BP1169	NA	putative oxidoreductase
BP1170	NA	putative exported protein
BP1171	NA	conserved hypothetical protein
BP1174	NA	hypothetical protein
BP1175	NA	putative exported protein
BP1176	astE	putative succinylglutamate desuccinylase
BP1221	dadX	alanine racemase%2C catabolic
BP1231	NA	putative membrane protein
BP1232	NA	50S ribosomal protein L31
BP1236	fkpB	FkbP-type peptidyl-prolyl cis-trans isomerase
BP1237	lytB	putative drug tolerance protein
BP1244	NA	conserved hypothetical protein
BP1245	NA	conserved hypothetical protein
BP1246	nusA	N utilization substance protein A
BP1247	infB	translation initiation factor IF-2
BP1248	rbfA	ribosome-binding factor A
BP1262	rho	transcription termination factor Rho
BP1294	psd	phosphatidylserine decarboxylase proenzyme
BP1296	NA	putative lipoprotein
BP1412	folC	FolC bifunctional protein [includes: folylpolyglutamate synthase and dihydrofolate synthase]
BP1418	map	methionine aminopeptidase
BP1419	rpsB	30S ribosomal protein S2
BP1420	tsf	elongation factor Ts
BP1421	pyrH	uridylate kinase
BP1422	frr	ribosome recycling factor
BP1423	uppS	undecaprenyl pyrophosphate synthetase
BP1424	cdsA	phosphatidate cytidylyltransferase
BP1425	dxr	1-deoxy-D-xylulose 5-phosphate reductoisomerase
BP1426	NA	putative membrane protein
BP1427	NA	probable surface antigen
BP1428	NA	putative outer membrane protein
BP1429	lpxD	UDP-3-O-[3-hydroxymyristoyl] glucosamine N-acyltransferase
BP1430	fabZ	(3R)-hydroxymyristol-[acyl carrier protein] dehydratase
BP1431	lpxA	acyl-[acyl-carrier-protein]--UDP-N-acetylglucos amine O-acyltransferase
BP1432	lpxB	lipid-A-disaccharide synthase
BP1436	ppsA	phosphoenolpyruvate synthase
BP1442	smpB	SsrA-binding protein
BP1443	NA	conserved hypothetical protein
BP1452	carA	carbamoyl-phosphate synthase small chain
BP1453	carB	carbamoyl-phosphate synthase large chain
BP1462	aroC	chorismate synthase
BP1484	asd	aspartate-semialdehyde dehydrogenase
BP1497	thrS	threonyl-tRNA synthetase
BP1498	infC	translation initiation factor IF-3
BP1519	fba	fructose-bisphosphate aldolase
BP1528	NA	conserved hypothetical protein
BP1549	dnaX	DNA polymerase III subunit Tau
BP1569	NA	putative lipoprotein
BP1570	dapA	dihydrodipicolinate synthase
BP1576	spoT	guanosine-3'%2C5'-bis(diphosphate) 3'-pyrophosphohydrolase
BP1577	rpoZ	DNA-directed RNA polymerase omega chain
BP1578	gmK	guanylate kinase
BP1596	glnA	glutamine synthetase
BP1605	NA	putative iron binding protein
BP1606	fpr	ferredoxin--NADP reductase
BP1611	NA	putative translational inhibitor
BP1612	recG	ATP-dependent DNA helicase
BP1629	wbpO	capsular polysaccharide biosynthesis protein
BP1630	wbpP	capsular polysaccharide biosynthesis protein
BP1699	NA	conserved hypothetical protein
BP1700	cumB	putative zinc-binding hydrolase
BP1701	ldcA	muramoyltetrapeptide carboxypeptidase
BP1716	gcp	probable glycoprotease
BP1718	NA	putative membrane protein
BP1721	NA	putative peptidase
BP1732	ppiD	peptidyl-prolyl cis-trans isomerase D
BP1751	dfp	DNA/pantothenate metabolism flavoprotein
BP1752	lspA	lipoprotein signal peptidase
BP1753	ileS	isoleucyl-tRNA synthetase
BP1754	ribF	riboflavin biosynthesis protein
BP1758	NA	probable fatty acid desaturase
BP1774	tig	trigger factor
BP1775	clpP	ATP-dependent Clp protease proteolytic subunit
BP1777	lon	ATP-dependent protease La
BP1798	NA	putative DNA-binding protein
BP1799	iscS	cysteine desulfurase
BP1800	iscU	[Fe-S] cluster formation/repair protein
BP1801	iscA	[Fe-S] cluster formation/repair protein
BP1802	hscB	chaperone protein
BP1803	hscA	chaperone protein
BP1836	alaS	alanyl-tRNA synthetase
BP1837	NA	conserved hypothetical protein
BP1839	rpsP	30S ribosomal protein S16
BP1840	rimM	16S rRNA processing protein
BP1845	NA	conserved hypothetical protein
BP1847	tmk	thymidylate kinase
BP1848	holB	DNA polymerase III%2C delta' subunit
BP1877	bvgS	virulence sensor protein
BP1878	bvgA	virulence factors transcription regulator
BP1902	suhB	inositol-1-monophosphatase
BP1905	lpxH	UDP-2%2C3-diacylglucosamine hydrolase
BP1906	ppiB	peptidyl-prolyl cis-trans isomerase B
BP1908	cysS	cysteinyl-tRNA synthetase
BP1910	accA	acetyl-coenzyme A carboxylase carboxyl transferase subunit alpha
BP1912	NA	conserved hypothetical protein
BP1913	ask	aspartokinase
BP1955	maiA	maleate cis-trans isomerase
BP1957	NA	conserved hypothetical protein
BP1958	NA	putative isochorismatase
BP2010	efp	putative elongation factor P
BP2042	holA	putative DNA polymerase III%2C delta subunit
BP2043	NA	putative lipoprotein
BP2044	leuS	leucyl-tRNA synthetase
BP2051	rpmB	50S ribosomal protein L28
BP2079	acpS	putative holo-[acyl-carrier protein] synthase
BP2080	nagZ	putative beta-hexosaminidase
BP2082	pgsA	putative CDP-diacylglycerol--glycerol-3-phosphate 3-phosphatidyltransferase
BP2184	rpoD	RNA polymerase sigma factor 70
BP2185	dnaG	DNA primase
BP2186	rpsU	30S ribosomal protein S21
BP2188	purA	adenylosuccinate synthetase
BP2189	NA	putative tRNA synthetase
BP2190	hflC	putative inner membrane-anchored protein
BP2191	hflK	putative membrane protein
BP2194	his1	histidinol-phosphate aminotransferase
BP2195	NA	putative GTP-binding protein
BP2196	NA	putative quinoprotein
BP2197	NA	putative membrane protein
BP2198	hisS	histidyl-tRNA synthetase
BP2199	ispG	1-hydroxy-2-methyl-2-(E)-butenyl4-diphosphate synthase
BP2200	NA	putative membrane protein
BP2201	NA	conserved hypothetical protein
BP2203	valS	valyl-tRNA synthetase
BP2309	purD	phosphoribosylamine--glycine ligase
BP2310	hemF	coproporphyrinogen III oxidase
BP2311	nadD	putative nicotinate-nucleotide adenylyltransferase
BP2321	NA	putative ABC transporter
BP2322	waaF	heptosyltransferase II
BP2323	NA	conserved hypothetical membrane protein
BP2332	dnaE	DNA polymerase III alpha subunit
BP2339	rpiA	ribose 5-phosphate isomerase a
BP2349	NA	conserved hypothetical protein
BP2350	NA	globin-like protein
BP2358	gltA	citrate synthase
BP2359	NA	conserved hypothetical protein
BP2360	sdhB	succinate dehydrogenase iron-sulfur protein
BP2361	sdhA	succinate dehydrogenase flavoprotein subunit
BP2362	sdhD	succinate dehydrogenase hydrophobic membrane anchor protein
BP2363	sdhC	succinate dehydrogenase cytochrome B subunit
BP2365	mdH	malate dehydrogenase
BP2385	NA	putative conserved inner membrane protein
BP2386	eno	enolase
BP2387	NA	conserved hypothetical protein
BP2388	kdsA	2-dehydro-3-deoxyphosphooctonate aldolase
BP2389	pyrG	CTP synthase
BP2403	NA	putative electron transfer flavoprotein-ubiquinone oxidoreductase
BP2420	NA	putative integral membrane protein
BP2430	NA	GTP-binding protein
BP2431	rnc	ribonuclease III
BP2432	lep	signal peptidase I
BP2433	lepA	GTP-binding protein
BP2435	mucB	putative sigma factor regulatory protein
BP2436	NA	putative membrane protein
BP2437	sigE	RNA polymerase sigma factor
BP2438	NA	putative integral membrane protein
BP2439	fabF	3-oxoacyl-[acyl-carrier-protein] synthase II
BP2440	acpP	acyl carrier protein
BP2441	fabG	3-oxoacyl-[acyl-carrier protein] reductase
BP2442	fabD	malonyl CoA-acyl carrier protein transacylase
BP2443	fabH	3-oxoacyl-[acyl-carrier-protein] synthase III
BP2444	NA	putative fatty acid synthesis protein
BP2445	rpmF	50s ribosomal protein l32
BP2447	NA	conserved hypothetical protein
BP2470	NA	seryl-tRNA synthetase
BP2473	ftsK	putative cell division protein
BP2474	trxB	thioredoxin reductase
BP2488	icd	isocitrate dehydrogenase [NADP]
BP2498	dnaJ	molecular chaperone
BP2499	dnaK	molecular chaperone
BP2503	hemH	ferrochelatase
BP2505	ppnK	probable inorganic polyphosphate/ATP-NAD kinase
BP2507	fur	ferric ion uptake regulator
BP2508	omlA	outer membrane lipoprotein
BP2509	dapB	dihydrodipicolinate reductase
BP2510	murB	UDP-N-acetylenolpyruvoylglucosamine reductase
BP2533	ppa	inorganic pyrophosphatase
BP2534	NA	putative exported protein
BP2535	NA	putative exported protein
BP2537	HemC	porphobilinogen deaminase
BP2538	NA	integral membrane protein
BP2540	sucD	succinyl-CoA synthetase%2C alpha chain
BP2541	sucC	Succinyl-CoA synthetase%2C beta chain
BP2573	pheT	phenylalanyl-tRNA synthetase beta chain
BP2574	pheS	phenylalanyl-tRNA synthetase alpha chain
BP2575	rplT	50s ribosomal protein
BP2625	guaB	inosine-5'-monophosphate dehydrogenase
BP2689	NA	putative ATP/GTP-binding protein
BP2700	NA	putative NAD synthetase
BP2702	argH	argininosuccinate lyase
BP2764	NA	putative biopolymer transport protein
BP2766	NA	putative tetraacyldisaccharide 4'-kinase
BP2768	NA	3-deoxy-manno-octulosonate cytidylyltransferase
BP2769	adK	adenylate kinase
BP2770	NA	probable short-chain dehydrogenase
BP2771	NA	conserved integral membrane protein
BP2773	rpst	30s ribosomal protein s20
BP2783	thrC	threonine synthase
BP2784	NA	homoserine dehydrogenase
BP2791	dnaB	DNA helicase
BP2795	priB	primosomal replication protein n
BP2796	rpsF	30s ribosomal protein s6
BP2797	NA	conserved hypothetical protein
BP2798	dxs	1-deoxy-D-xylulose 5-phosphate synthase
BP2799	NA	probable geranyltranstransferase
BP2800	xseB	exodeoxyribonuclease VII small subunit
BP2806	NA	putative cation transport protein
BP2815	NA	hypothetical protein
BP2850	panB	probable 3-methyl-2-oxobutanoate hydroxymethyltransferase
BP2874	ribE	riboflavin synthase alpha chain
BP2890	purB	adenylosuccinate lyase
BP2893	trmU	tRNA (5-methylaminomethyl-2-thiouridylate)-methyltransferase
BP2908	aroG	phospho-2-dehydro-3-deoxyheptonate aldolase%2C Phe-sensitive
BP2911	bph3	putative DNA-binding protein (histone)
BP2948	NA	riboflavin biosynthesis protein ribd [includes: diaminohydroxyphosphoribosylaminopyrimidine deaminase
BP2954	tyrS	tyrosyl-tRNA synthetase
BP2956	NA	hypothetical protein
BP2957	NA	conserved hypothetical protein
BP2958	NA	conserved hypothetical protein
BP2960	argC	N-acetyl-gamma-glutamyl-phosphate reductase
BP2962	rplM	50s ribosomal protein L13
BP2978	gltX	glutamyl-tRNA synthetase
BP2983	nrdA	ribonucleoside-diphosphate reductase alpha chain
BP2984	nrdB	ribonucleoside-diphosphate reductase beta chain
BP2996	fabG	biotin carboxylase
BP2997	fabE	biotin carboxyl carrier protein of acetyl-CoA carboxylase
BP2998	aroQ	3-dehydroquinate dehydratase
BP3002	NA	conserved hypothetical protein
BP3003	NA	putative membrane protein
BP3004	aroE	shikimate 5-dehydrogenase
BP3014	secA	preprotein translocase secA subunit
BP3016	NA	conserved hypothetical protein
BP3017	lpxC	UDP-3-O-[3-hydroxymyristoyl] N-acetylglucosamine deacetylase
BP3018	ftsZ	cell division protein FtsZ
BP3019	ftsA	cell division protein FtsA
BP3020	ftsQ	putative cell division protein FtsQ
BP3021	ddlB	D-alanine--D-alanine ligase B
BP3022	murC	UDP-N-acetylmuramate--alanine ligase
BP3023	murG	UDP-N-acetylglucosamine--N-acetylmuramyl-
BP3024	ftsW	cell division protein FtsW
BP3025	murD	putative peptidoglycan synthesis protein
BP3026	murX	phospho-N-acetylmuramoyl-pentapeptide-transfera se
BP3027	murE	Possible murein precusor biosynthesis bifunctional protein
BP3028	ftsI	peptidoglycan synthetase precursor
BP3029	ftsL	putative cell division protein
BP3030	mraW	S-adenosyl-methyltransferase
BP3031	mraZ	conserved hypothetical protein
BP3044	lgt	prolipoprotein diacylglyceryl transferase
BP3058	NA	conserved hypothetical protein
BP3059	cca	tRNA nucleotidyltransferase
BP3060	NA	putative transglycosylase
BP3071	metK	S-adenosylmethionine synthetase
BP3072	NA	putative acyltransferase
BP3073	NA	putative acyltransferase
BP3074	dapF	diaminopimelate epimerase
BP3084	NA	conserved hypothetical protein
BP3085	dksA	putative dnaK suppressor protein
BP3124	rplY	50S ribosomal protein L25
BP3125	prsA	ribose-phosphate pyrophosphokinase
BP3126	ispE	4-diphosphocytidyl-2-C-methyl-D-erythritol kinase
BP3127	NA	putative outer membrane lipoprotein
BP3128	NA	conserved hypothetical protein
BP3143	NA	putative glycosyltransferase
BP3144	NA	putative glycosyltransferase
BP3145	NA	putative glycosyltransferase
BP3148	NA	putative membrane protein
BP3149	NA	UDP-N-acetylglucosamine C4 epimerase
BP3150	wbpO	polysaccharide biosynthesis protein
BP3151	NA	probable glycosyltransferase
BP3152	NA	conserved hypothetical protein
BP3154	NA	putative thymidylate synthase
BP3226	glnS	putative glutaminyl-tRNA synthetase
BP3251	pdxH	pyridoxamine 5'-phosphate oxidase
BP3261	trpC	indole-3-glycerol phosphate synthase
BP3266	rpe	ribulose-phosphate 3-epimerase
BP3268	NA	putative membrane-bound transglycolase
BP3269	NA	putative monooxygenase
BP3281	NA	putative inner membrane ATP synthase protein
BP3282	atpB	ATP synthase A chain
BP3283	atpE	ATP synthase c chain
BP3284	atpF	ATP synthase B chain
BP3285	atpH	ATP synthase delta chain
BP3286	atpA	ATP synthase alpha chain
BP3287	atpG	ATP synthase gamma chain
BP3288	atpD	ATP synthase beta chain
BP3291	hemE	uroporphyrinogen decarboxylase
BP3292	NA	putative primosomal protein
BP3327	NA	putative nucleotidyl transferase
BP3328	NA	conserved hypothetical protein
BP3329	NA	putative outer membrane (permeability) protein
BP3330	NA	putative peptidyl-prolyl cis-trans isomerase
BP3342	NA	putative peptidoglycan-associated lipoprotein
BP3343	NA	putative TolB-like translocation protein
BP3344	NA	Proline-rich inner membrane protein
BP3345	NA	putative TolR-like translocation protein
BP3346	NA	putative TolQ-like translocation protein
BP3348	proS	prolyl-tRNA synthetase
BP3403	NA	putative UTP--glucose-1-phosphate uridylyltransferase
BP3413	NA	putative monooxygenase
BP3416	purH	bifunctional purine biosynthesis protein
BP3417	ruvC	crossover junction endodeoxyribonuclease
BP3421	ruvB	holliday junction DNA helicase
BP3425	NA	putative carbonic anhydrase
BP3456	maeB	NADP-dependent malic enzyme
BP3471	coaD	phosphopantetheine adenylyltransferase
BP3485	ribH	putative 6%2C7-dimethyl-8-ribityllumazine synthase
BP3486	nusB	N utilization substance protein B
BP3487	thiL	putative thiamine-monophosphate kinase
BP3488	NA	putative phosphatidylglycerophosphatase
BP3495	cpn60	60 kDa chaperonin
BP3496	cpn10	10 kDa chaperonin
BP3537	argG	argininosuccinate synthase
BP3538	argF	ornithine carbamoyltransferase
BP3540	NA	conserved hypothetical protein
BP3556	NA	bacteriophage-related DNA polymerase
BP3557	NA	putative membrane protein
BP3558	NA	putative chromosome partition protein
BP3559	NA	putative membrane protein
BP3560	ligA	DNA ligase
BP3581	NA	putative ferredoxin--NADP reductase
BP3582	NA	ferredoxin
BP3589	trpB	tryptophan synthase beta chain
BP3590	trpA	tryptophan synthase alpha chain
BP3591	accD	acetyl-coenzyme A carboxylase carboxyl transferase subunit beta
BP3597	thiG	thiazole biosynthesis protein
BP3598	thiD	putative phosphomethylpyrimidine kinase
BP3602	NA	putative cytidylyltransferase
BP3608	rpsL	30S ribosomal protein S12
BP3609	rpsG	30S ribosomal protein S7
BP3610	fusA	elongation factor G
BP3611	tuf	elongation factor Tu
BP3612	rpsJ	30S ribosomal protein S10
BP3613	rplC	50S ribosomal protein L3
BP3614	rplD	50S ribosomal protein L4
BP3615	rplW	50S ribosomal protein L23
BP3616	rplB	50S ribosomal protein L2
BP3617	rpsS	30S ribosomal protein S19
BP3618	rplV	50S ribosomal protein L22
BP3619	rpsC	30S ribosomal protein S3
BP3620	rplP	50S ribosomal protein L16
BP3621	rpmC	50S ribosomal protein L29
BP3622	rpsQ	30S ribosomal protein S17
BP3626	rplN	50S ribosomal protein L14
BP3627	rplX	50S ribosomal protein L24
BP3628	rplE	50S ribosomal protein L5
BP3629	rpsN	30S ribosomal protein S14
BP3630	rpsH	30S ribosomal protein S8
BP3631	rplF	50S ribosomal protein L6
BP3632	rplR	50S ribosomal protein L18
BP3633	rpsE	30S ribosomal protein S5
BP3634	rpmD	50S ribosomal protein L30
BP3635	rplO	50S ribosomal protein L15
BP3636	secY	preprotein translocase SecY subunit
BP3637	infA	translation initiation factor IF-1
BP3638	rpmJ	50S ribosomal protein l36
BP3639	rpsM	30S ribosomal protein S13
BP3640	rpsK	30S ribosomal protein S11
BP3641	rpsD	30S ribosomal protein S4
BP3642	rpoA	DNA-directed RNA polymerase alpha chain
BP3643	NA	50S ribosomal protein L17
BP3648	hemB	putative delta-aminolevulinic acid dehydratase
BP3649	NA	putative GTP-binding protein
BP3653	lysA	diaminopimelate decarboxylase
BP3655	NA	penicillin-binding protein 1A
BP3656	aroK	shikimate kinase I
BP3657	aroB	3-dehydroquinate synthase
BP3662	ssb	single-strand binding protein
BP3684	NA	UbiA prenyltransferase family protein
BP3727	NA	putative glycosyl transferases
BP3728	rkpK	putative UDP-glucose 6-dehydrogenase
BP3730	glmU	UDP-N-acetylglucosamine synthesis bifunctional protein
BP3748	rpoH	RNA polymerase sigma-32 factor
BP3757	NA	putative ABC transporter%2C ATP-binding protein
BP3758	NA	putative membrane protein
BP3759	NA	mce related protein
BP3760	NA	putative lipoprotein
BP3761	NA	putative exported protein
BP3765	NA	BolA-like protein
BP3766	murA	UDP-N-acetylglucosamine 1-carboxyvinyltransferase
BP3767	hisG	putative ATP phosphoribosyltransferase
BP3768	hisD	putative histidinol dehydrogenase
BP3770	hisB	imidazoleglycerol-phosphate dehydratase
BP3771	hisH	amidotransferase
BP3772	hisA	histidine biosynthesis protein
BP3773	hisF	histidine biosynthesis protein
BP3774	hisI	putative phosphoribosyl-AMP cyclohydrolase
BP3775	hisE	phosphoribosyl-ATP pyrophosphohydrolase
BP3778	tatB	Sec-independent protein translocase protein
BP3779	tatC	putative Sec-independent protein translocase protein
BP3819	NA	hypothetical protein
BP3821	panC	pantoate--beta-alanine ligase
BP3822	NA	conserved hypothetical protein
BP3823	NA	conserved hypothetical protein
EBG00000018548	rRNA	NA
EBG00000018552	tRNA	NA
EBG00000018557	rRNA	NA
EBG00000018559	tRNA	NA
EBG00000018563	rRNA	NA
EBG00000018565	tRNA	NA
EBG00000018567	rRNA	NA
EBG00000018570	rRNA	NA
EBG00000018571	tRNA	NA
EBG00000018576	tRNA	NA
EBG00000018577	tRNA	NA
EBG00000018579	tRNA	NA
EBG00000018581	tRNA	NA
EBG00000018582	tRNA	NA
EBG00000018583	tRNA	NA
EBG00000018584	rRNA	NA
EBG00000018585	tRNA	NA
EBG00000018588	tRNA	NA
EBG00000018590	tRNA	NA
EBG00000018592	rRNA	NA
EBG00000018594	rRNA	NA
EBG00000018595	tRNA	NA
EBG00000018596	tRNA	NA
EBG00000018597	tRNA	NA
EBG00000018598	tRNA	NA
EBG00000018602	tRNA	NA
EBG00000018604	rRNA	NA

## Sheet: ARTIST
Tag	Name
BP0001	gidA
BP0003	parA
BP0005	parB
BP0007	tufA
BP0008	secE
BP0009	nusG
BP0010	rplK
BP0011	rplA
BP0013	rplJ
BP0014	rplL
BP0015	rpoB
BP0016	rpoC
BP0023
BP0031
BP0033	glyQ
BP0034	glyS
BP0035
BP0036
BP0041
BP0049
BP0050	ampG
BP0058
BP0071
BP0078
BP0079	ffh"
BP0080
BP0087	bplG
BP0088	bplF
BP0094	rfaC
BP0095	kdtA
BP0097	baf"
BP0103
BP0109	rfbB
BP0110
BP0115	argS
BP0118
BP0124
BP0137
BP0161	ubiE
BP0163
BP0164	ubiB
BP0166
BP0175
BP0180	metG
BP0182
BP0183
BP0184
BP0192
BP0202
BP0203
BP0210
BP0211
BP0228
BP0238	folK
BP0239	pcnB
BP0240
BP0241
BP0246	amiC
BP0247
BP0248	fumC
BP0256
BP0268
BP0281
BP0295
BP0297
BP0315	hemL
BP0316	thiE
BP0318	rubA
BP0319
BP0320
BP0325
BP0327
BP0355
BP0365
BP0371	gatB
BP0372	gatA
BP0373	gatC
BP0374	mreB
BP0375	mreC
BP0376	mreD
BP0377	mrdA
BP0378	mrdB
BP0383	argB
BP0392
BP0408
BP0424
BP0439
BP0443
BP0460	topB
BP0473
BP0481
BP0489	gyrB
BP0490	dnaN
BP0491	dnaA
BP0492	rpmH
BP0493	rnpA
BP0495
BP0496
BP0514
BP0515
BP0516
BP0517
BP0537
BP0540
BP0551	fmt"
BP0552	def"
BP0564
BP0565
BP0570
BP0571
BP0572
BP0579	maiA
BP0581
BP0582
BP0596
BP0597
BP0599
BP0607	gpmA
BP0609	ctpA
BP0610	thiF
BP0611
BP0645
BP0646
BP0666	glmS
BP0676
BP0677	hemA
BP0678	prfA
BP0679	hemK
BP0688
BP0694	rpoP
BP0698
BP0699
BP0700
BP0701
BP0704
BP0707
BP0708
BP0709	aspS
BP0729
BP0733
BP0739
BP0740
BP0747
BP0748	rpmA
BP0749	rplU
BP0751	ispB
BP0786
BP0792	pssA
BP0794	rpsO
BP0795	pnp"
BP0797
BP0801	tpiA
BP0812
BP0830
BP0839
BP0840
BP0841	nuoA
BP0842	nuoB
BP0843	nuoC
BP0844	nuoD
BP0845	nuoE
BP0846	nuoF
BP0847	nuoG
BP0848	nuoH
BP0849	nuoI
BP0850	nuoJ
BP0851	nuoK
BP0852	nuoL
BP0853	nuoM
BP0854	nuoN
BP0865	ispD
BP0866	ispF
BP0867
BP0868	fbp"
BP0871
BP0891
BP0897
BP0910
BP0911
BP0913
BP0914
BP0915
BP0918
BP0919	gabD
BP0920
BP0921	citB
BP0922
BP0923
BP0924
BP0925
BP0926
BP0927
BP0928
BP0929
BP0930
BP0931
BP0932
BP0934
BP0937
BP0938
BP0942	ubiG
BP0943	ompA
BP0944	gyrA
BP0945	serC
BP0946	pheA
BP0947	tyrA
BP0948	aroA
BP0949	cmk"
BP0950	rpsA
BP0951	ihfB
BP0952
BP0953
BP0954	rfaE
BP0955	rfaD
BP0957
BP0961	etfB
BP0962	etfA
BP0975	rplS
BP0978
BP0991
BP0993	aceE
BP0994	aceF
BP0997
BP0999	tktA
BP1000	gap"
BP1001	pgk"
BP1020
BP1035
BP1038	corC
BP1040
BP1041
BP1044
BP1045	secF
BP1046	secD
BP1047
BP1048
BP1053
BP1064	maeB
BP1067
BP1075	mrsA
BP1076	folP
BP1077	ftsH
BP1080
BP1084	thrB
BP1086
BP1093
BP1102	lysS
BP1103
BP1104	prfB
BP1107	lolC
BP1108	lolD
BP1118
BP1124	odhA
BP1125	odhB
BP1130
BP1134
BP1136	fecI
BP1137	fecR
BP1138	bfrH
BP1139
BP1141
BP1142
BP1143	trpS
BP1144	tex"
BP1146	comL
BP1157
BP1158
BP1159
BP1160
BP1161
BP1162
BP1163
BP1164
BP1165
BP1166	ldcA
BP1167
BP1168
BP1169
BP1170
BP1171
BP1174
BP1175
BP1176	astE
BP1177
BP1199
BP1221	dadX
BP1224
BP1231
BP1232
BP1236	fkpB
BP1237	lytB
BP1243
BP1244
BP1245
BP1246	nusA
BP1247	infB
BP1248	rbfA
BP1262	rho"
BP1268
BP1278
BP1287
BP1294	psd"
BP1296
BP1308
BP1332
BP1337
BP1361
BP1365
BP1388
BP1397
BP1412	folC
BP1418	map"
BP1419	rpsB
BP1420	tsf"
BP1421	pyrH
BP1422	frr"
BP1423	uppS
BP1424	cdsA
BP1425	dxr"
BP1426
BP1427
BP1428
BP1429	lpxD
BP1430	fabZ
BP1431	lpxA
BP1432	lpxB
BP1436	ppsA
BP1439
BP1442	smpB
BP1443
BP1450
BP1452	carA
BP1453	carB
BP1459
BP1462	aroC
BP1484	asd"
BP1491
BP1493
BP1497	thrS
BP1498	infC
BP1511
BP1519	fba"
BP1526	purE
BP1527	purK
BP1528
BP1544
BP1549	dnaX
BP1552
BP1557
BP1569
BP1570	dapA
BP1572
BP1576	spoT
BP1577	rpoZ
BP1578	gmK"
BP1594
BP1596	glnA
BP1602
BP1604
BP1605
BP1606	fpr"
BP1611
BP1612	recG
BP1629	wbpO
BP1630	wbpP
BP1633
BP1647
BP1653
BP1656
BP1678
BP1689
BP1697
BP1699
BP1700	cumB
BP1701	ldcA
BP1711
BP1716	gcp"
BP1717
BP1718
BP1721
BP1732	ppiD
BP1735
BP1748
BP1751	dfp"
BP1752	lspA
BP1753	ileS
BP1754	ribF
BP1758
BP1764	dapD
BP1774	tig"
BP1775	clpP
BP1777	lon"
BP1792
BP1798
BP1799	iscS
BP1800	iscU
BP1801	iscA
BP1802	hscB
BP1803	hscA
BP1804	fdx"
BP1807
BP1809
BP1810
BP1836	alaS
BP1837
BP1839	rpsP
BP1840	rimM
BP1844
BP1845
BP1847	tmk"
BP1848	holB
BP1866
BP1869
BP1877	bvgS
BP1878	bvgA
BP1902	suhB
BP1905	lpxH
BP1906	ppiB
BP1908	cysS
BP1910	accA
BP1911
BP1912
BP1913	ask"
BP1914
BP1947
BP1955	maiA
BP1957
BP1958
BP1959
BP2010	efp"
BP2018
BP2029
BP2042	holA
BP2043
BP2044	leuS
BP2048
BP2051	rpmB
BP2054
BP2079	acpS
BP2080	nagZ
BP2082	pgsA
BP2087
BP2104
BP2105
BP2121
BP2135
BP2137
BP2166
BP2181
BP2184	rpoD
BP2185	dnaG
BP2186	rpsU
BP2188	purA
BP2189
BP2190	hflC
BP2191	hflK
BP2194	his1
BP2195
BP2196
BP2197
BP2198	hisS
BP2199	ispG
BP2200
BP2201
BP2203	valS
BP2207
BP2214
BP2221
BP2266
BP2272
BP2297
BP2309	purD
BP2310	hemF
BP2311	nadD
BP2316
BP2321
BP2322	waaF
BP2323
BP2332	dnaE
BP2339	rpiA
BP2349
BP2350
BP2355
BP2358	gltA
BP2359
BP2360	sdhB
BP2361	sdhA
BP2362	sdhD
BP2363	sdhC
BP2365	mdH"
BP2385
BP2386	eno"
BP2387
BP2388	kdsA
BP2389	pyrG
BP2390
BP2403
BP2415
BP2416
BP2420
BP2430
BP2431	rnc"
BP2432	lep"
BP2433	lepA
BP2435	mucB
BP2436
BP2437	sigE
BP2438
BP2439	fabF
BP2440	acpP
BP2441	fabG
BP2442	fabD
BP2443	fabH
BP2444
BP2445	rpmF
BP2446
BP2447
BP2453
BP2470
BP2473	ftsK
BP2474	trxB
BP2477
BP2485
BP2488	icd"
BP2489
BP2492
BP2498	dnaJ
BP2499	dnaK
BP2500
BP2501
BP2503	hemH
BP2505	ppnK
BP2507	fur"
BP2508	omlA
BP2509	dapB
BP2510	murB
BP2524
BP2533	ppa"
BP2534
BP2535
BP2537	HemC
BP2538
BP2540	sucD
BP2541	sucC
BP2568
BP2573	pheT
BP2574	pheS
BP2575	rplT
BP2577
BP2579
BP2582
BP2587
BP2608
BP2625	guaB
BP2630
BP2666
BP2672
BP2673
BP2679
BP2689
BP2700
BP2702	argH
BP2704
BP2721
BP2724
BP2733
BP2748
BP2763
BP2764
BP2766
BP2768
BP2769	adK"
BP2770
BP2771
BP2773	rpst
BP2776
BP2781
BP2783	thrC
BP2784
BP2791	dnaB
BP2795	priB
BP2796	rpsF
BP2797
BP2798	dxs"
BP2799
BP2800	xseB
BP2806
BP2812
BP2815
BP2819
BP2821
BP2845
BP2848
BP2850	panB
BP2852
BP2861
BP2874	ribE
BP2884
BP2890	purB
BP2893	trmU
BP2908	aroG
BP2911	bph3
BP2912
BP2947
BP2948
BP2952	glyA
BP2954	tyrS
BP2955
BP2956
BP2957
BP2958
BP2960	argC
BP2962	rplM
BP2976
BP2978	gltX
BP2983	nrdA
BP2984	nrdB
BP2985	bpH1
BP2996	fabG
BP2997	fabE
BP2998	aroQ
BP3002
BP3003
BP3004	aroE
BP3005
BP3014	secA
BP3016
BP3017	lpxC
BP3018	ftsZ
BP3019	ftsA
BP3020	ftsQ
BP3021	ddlB
BP3022	murC
BP3023	murG
BP3024	ftsW
BP3025	murD
BP3026	murX
BP3027	murE
BP3028	ftsI
BP3029	ftsL
BP3030	mraW
BP3031	mraZ
BP3044	lgt"
BP3046
BP3049
BP3055
BP3058
BP3059	cca"
BP3060
BP3065
BP3071	metK
BP3072
BP3073
BP3074	dapF
BP3084
BP3085	dksA
BP3091
BP3103
BP3111
BP3114
BP3123	pth"
BP3124	rplY
BP3125	prsA
BP3126	ispE
BP3127
BP3128
BP3143
BP3144
BP3145
BP3148
BP3149
BP3150	wbpO
BP3151
BP3152
BP3153
BP3154
BP3164
BP3185
BP3186
BP3203
BP3210
BP3211	rnhA
BP3215	fabI
BP3216
BP3220
BP3226	glnS
BP3229	minE
BP3230
BP3243
BP3251	pdxH
BP3257
BP3261	trpC
BP3266	rpe"
BP3268
BP3269
BP3272
BP3279
BP3281
BP3282	atpB
BP3283	atpE
BP3284	atpF
BP3285	atpH
BP3286	atpA
BP3287	atpG
BP3288	atpD
BP3291	hemE
BP3292
BP3294
BP3311
BP3312
BP3313
BP3323
BP3327
BP3328
BP3329
BP3330
BP3336
BP3342
BP3343
BP3344
BP3345
BP3346
BP3348	proS
BP3386
BP3392
BP3403
BP3406
BP3408
BP3413
BP3415	fis"
BP3416	purH
BP3417	ruvC
BP3418	ruvA
BP3421	ruvB
BP3423
BP3425
BP3436
BP3451
BP3456	maeB
BP3471	coaD
BP3473	ftsY
BP3478
BP3485	ribH
BP3486	nusB
BP3487	thiL
BP3488
BP3495	cpn6
BP3496	cpn1
BP3505
BP3510
BP3519
BP3520
BP3537	argG
BP3538	argF
BP3540
BP3548
BP3555
BP3556
BP3557
BP3558
BP3559
BP3560	ligA
BP3562
BP3581
BP3582
BP3589	trpB
BP3590	trpA
BP3591	accD
BP3593
BP3597	thiG
BP3598	thiD
BP3602
BP3603
BP3607
BP3608	rpsL
BP3609	rpsG
BP3610	fusA
BP3611	tuf"
BP3612	rpsJ
BP3613	rplC
BP3614	rplD
BP3615	rplW
BP3616	rplB
BP3617	rpsS
BP3618	rplV
BP3619	rpsC
BP3620	rplP
BP3621	rpmC
BP3622	rpsQ
BP3626	rplN
BP3627	rplX
BP3628	rplE
BP3629	rpsN
BP3630	rpsH
BP3631	rplF
BP3632	rplR
BP3633	rpsE
BP3634	rpmD
BP3635	rplO
BP3636	secY
BP3637	infA
BP3638	rpmJ
BP3639	rpsM
BP3640	rpsK
BP3641	rpsD
BP3642	rpoA
BP3643
BP3648	hemB
BP3649
BP3653	lysA
BP3655
BP3656	aroK
BP3657	aroB
BP3662	ssb"
BP3684
BP3698
BP3726
BP3727
BP3728	rkpK
BP3730	glmU
BP3748	rpoH
BP3757
BP3758
BP3759
BP3760
BP3761
BP3765
BP3766	murA
BP3767	hisG
BP3768	hisD
BP3770	hisB
BP3771	hisH
BP3772	hisA
BP3773	hisF
BP3774	hisI
BP3775	hisE
BP3777	tatE
BP3778	tatB
BP3779	tatC
BP3806
BP3810
BP3811
BP3819
BP3821	panC
BP3822
BP3823
BP3839
BP3851

## Sheet: TRANSIT
Tag	Name
BP0001	gidA
BP0003	parA
BP0004	-
BP0005	parB
BP0007	tufA
BP0008	secE
BP0009	nusG
BP0010	rplK
BP0011	rplA
BP0013	rplJ
BP0014	rplL
BP0015	rpoB
BP0016	rpoC
BP0033	glyQ
BP0034	glyS
BP0035	-
BP0036	-
BP0050	ampG
BP0078	-
BP0079	ffh
BP0087	bplG
BP0088	bplF
BP0094	rfaC
BP0095	kdtA
BP0097	baf
BP0102	-
BP0103	-
BP0109	rfbB
BP0113	dsbA
BP0115	argS
BP0125	-
BP0161	ubiE
BP0163	-
BP0164	ubiB
BP0180	metG
BP0182	-
BP0183	-
BP0184	-
BP0238	folK
BP0239	pcnB
BP0240	-
BP0241	-
BP0246	amiC
BP0247	-
BP0248	fumC
BP0274	sspA
BP0315	hemL
BP0325	-
BP0371	gatB
BP0372	gatA
BP0373	gatC
BP0374	mreB
BP0375	mreC
BP0376	mreD
BP0377	mrdA
BP0378	mrdB
BP0460	topB
BP0475	rne
BP0489	gyrB
BP0490	dnaN
BP0491	dnaA
BP0492	rpmH
BP0493	rnpA
BP0495	-
BP0515	-
BP0516	-
BP0570	-
BP0571	-
BP0572	-
BP0579	maiA
BP0580	-
BP0581	-
BP0582	-
BP0596	-
BP0597	-
BP0599	-
BP0607	gpmA
BP0609	ctpA
BP0610	thiF
BP0666	glmS
BP0677	hemA
BP0678	prfA
BP0679	hemK
BP0697	-
BP0698	-
BP0699	-
BP0700	-
BP0701	-
BP0707	-
BP0708	-
BP0709	aspS
BP0740	-
BP0747	-
BP0748	rpmA
BP0749	rplU
BP0751	ispB
BP0756	-
BP0792	pssA
BP0794	rpsO
BP0795	pnp
BP0801	tpiA
BP0802	secG
BP0840	-
BP0841	nuoA
BP0842	nuoB
BP0843	nuoC
BP0844	nuoD
BP0845	nuoE
BP0846	nuoF
BP0847	nuoG
BP0848	nuoH
BP0849	nuoI
BP0850	nuoJ
BP0851	nuoK
BP0852	nuoL
BP0853	nuoM
BP0854	nuoN
BP0865	ispD
BP0866	ispF
BP0868	fbp
BP0910A	-
BP0911	-
BP0912	-
BP0913	-
BP0914	-
BP0915	-
BP0916	-
BP0918	-
BP0919	gabD
BP0920	-
BP0921	citB
BP0922	-
BP0923	-
BP0924	-
BP0925	-
BP0926	-
BP0927	-
BP0928	-
BP0929	-
BP0930	-
BP0931	-
BP0932	-
BP0933	-
BP0934	-
BP0937	-
BP0942	ubiG
BP0943	ompA
BP0944	gyrA
BP0945	serC
BP0946	pheA
BP0947	tyrA
BP0948	aroA
BP0949	cmk
BP0950	rpsA
BP0951	ihfB
BP0953	-
BP0954	rfaE
BP0955	rfaD
BP0961	etfB
BP0962	etfA
BP0975	rplS
BP0990	folD
BP0991	-
BP0993	aceE
BP0994	aceF
BP0999	tktA
BP1000	gap
BP1001	pgk
BP1008	-
BP1037	lnt
BP1038	corC
BP1039	-
BP1040	-
BP1041	-
BP1045	secF
BP1046	secD
BP1047	-
BP1064	maeB
BP1075	mrsA
BP1076	folP
BP1077	ftsH
BP1084	thrB
BP1102	lysS
BP1103	-
BP1104	prfB
BP1107	lolC
BP1108	lolD
BP1113	-
BP1124	odhA
BP1125	odhB
BP1126	odhL
BP1135	tauD
BP1136	fecI
BP1137	fecR
BP1138	bfrH
BP1139	-
BP1140	-
BP1141	-
BP1143	trpS
BP1144	tex
BP1146	comL
BP1158	-
BP1159	-
BP1160	-
BP1161	-
BP1162	-
BP1163	-
BP1164	-
BP1165	-
BP1165A	-
BP1166	ldcA
BP1167	-
BP1168	-
BP1169	-
BP1170	-
BP1171	-
BP1172	-
BP1174	-
BP1175	-
BP1176	astE
BP1200	bapB
BP1201	tcfA
BP1221	dadX
BP1231	-
BP1232	-
BP1236	fkpB
BP1237	lytB
BP1244	-
BP1245	-
BP1246	nusA
BP1247	infB
BP1248	rbfA
BP1254	polA
BP1262	rho
BP1294	psd
BP1296	-
BP1338	-
BP1398	fliK
BP1412	folC
BP1417	glnD
BP1418	map
BP1419	rpsB
BP1420	tsf
BP1421	pyrH
BP1422	frr
BP1423	uppS
BP1424	cdsA
BP1425	dxr
BP1426	-
BP1427	-
BP1428	-
BP1429	lpxD
BP1430	fabZ
BP1431	lpxA
BP1432	lpxB
BP1436	ppsA
BP1442	smpB
BP1443	-
BP1452	carA
BP1453	carB
BP1462	aroC
BP1484	asd
BP1488	-
BP1489	-
BP1497	thrS
BP1498	infC
BP1519	fba
BP1528	-
BP1549	dnaX
BP1569	-
BP1570	dapA
BP1576	spoT
BP1577	rpoZ
BP1578	gmK
BP1596	glnA
BP1603	-
BP1604	-
BP1605	-
BP1606	fpr
BP1611	-
BP1612	recG
BP1629	wbpO
BP1630	wbpP
BP1699	-
BP1700	cumB
BP1701	ldcA
BP1716	gcp
BP1718	-
BP1721	-
BP1732	ppiD
BP1751	dfp
BP1752	lspA
BP1753	ileS
BP1754	ribF
BP1758	-
BP1765	dapC
BP1770	cspA
BP1774	tig
BP1775	clpP
BP1777	lon
BP1793	-
BP1798	-
BP1799	iscS
BP1800	iscU
BP1801	iscA
BP1802	hscB
BP1803	hscA
BP1836	alaS
BP1837	-
BP1839	rpsP
BP1840	rimM
BP1845	-
BP1846	-
BP1847	tmk
BP1848	holB
BP1877	bvgS
BP1878	bvgA
BP1879	fhaB
BP1902	suhB
BP1903	-
BP1905	lpxH
BP1906	ppiB
BP1907	-
BP1908	cysS
BP1909	-
BP1910	accA
BP1912	-
BP1913	ask
BP1955	maiA
BP1956	-
BP1957	-
BP1958	-
BP1968	-
BP2010	efp
BP2011	-
BP2012	-
BP2042	holA
BP2043	-
BP2044	leuS
BP2051	rpmB
BP2078	pdxJ
BP2079	acpS
BP2080	nagZ
BP2082	pgsA
BP2184	rpoD
BP2185	dnaG
BP2186	rpsU
BP2188	purA
BP2189	-
BP2190	hflC
BP2191	hflK
BP2193	hfq
BP2194	his1
BP2195	-
BP2196	-
BP2197	-
BP2198	hisS
BP2199	ispG
BP2200	-
BP2201	-
BP2202	ndk
BP2203	valS
BP2309	purD
BP2310	hemF
BP2311	nadD
BP2321	-
BP2322	waaF
BP2323	-
BP2332	dnaE
BP2339	rpiA
BP2349	-
BP2350	-
BP2358	gltA
BP2359	-
BP2360	sdhB
BP2361	sdhA
BP2362	sdhD
BP2363	sdhC
BP2365	mdH
BP2385	-
BP2386	eno
BP2387	-
BP2388	kdsA
BP2389	pyrG
BP2403	-
BP2420	-
BP2427	-
BP2430	-
BP2431	rnc
BP2432	lep
BP2433	lepA
BP2434	mucD
BP2435	mucB
BP2436	-
BP2437	sigE
BP2438	-
BP2439	fabF
BP2440	acpP
BP2441	fabG
BP2442	fabD
BP2443	fabH
BP2444	-
BP2445	rpmF
BP2447	-
BP2470	-
BP2473	ftsK
BP2474	trxB
BP2488	icd
BP2498	dnaJ
BP2499	dnaK
BP2503	hemH
BP2504	-
BP2505	ppnK
BP2507	fur
BP2508	omlA
BP2509	dapB
BP2510	murB
BP2533	ppa
BP2534	-
BP2535	-
BP2536	-
BP2537	HemC
BP2538	-
BP2540	sucD
BP2541	sucC
BP2542	-
BP2573	pheT
BP2574	pheS
BP2575	rplT
BP2576	rpmI
BP2621	-
BP2625	guaB
BP2689	-
BP2700	-
BP2702	argH
BP2764	-
BP2765	-
BP2766	-
BP2768	-
BP2769	adK
BP2770	-
BP2771	-
BP2773	rpst
BP2775	-
BP2783	thrC
BP2784	-
BP2785	-
BP2791	dnaB
BP2794	rpsR
BP2795	priB
BP2796	rpsF
BP2797	-
BP2798	dxs
BP2799	-
BP2800	xseB
BP2806	-
BP2815	-
BP2846	-
BP2850	panB
BP2874	ribE
BP2877	-
BP2890	purB
BP2893	trmU
BP2908	aroG
BP2911	bph3
BP2948	-
BP2954	tyrS
BP2956	-
BP2957	-
BP2958	-
BP2960	argC
BP2961	rpsI
BP2962	rplM
BP2978	gltX
BP2983	nrdA
BP2984	nrdB
BP2996	fabG
BP2997	fabE
BP2998	aroQ
BP3002	-
BP3003	-
BP3004	aroE
BP3014	secA
BP3016	-
BP3017	lpxC
BP3018	ftsZ
BP3019	ftsA
BP3020	ftsQ
BP3021	ddlB
BP3022	murC
BP3023	murG
BP3024	ftsW
BP3025	murD
BP3026	murX
BP3027	murE
BP3028	ftsI
BP3029	ftsL
BP3030	mraW
BP3031	mraZ
BP3044	lgt
BP3045	-
BP3058	-
BP3059	cca
BP3060	-
BP3071	metK
BP3072	-
BP3073	-
BP3074	dapF
BP3084	-
BP3085	dksA
BP3124	rplY
BP3125	prsA
BP3126	ispE
BP3127	-
BP3128	-
BP3143	-
BP3144	-
BP3145	-
BP3146	-
BP3148	-
BP3149	-
BP3150	wbpO
BP3151	-
BP3152	-
BP3154	-
BP3226	glnS
BP3251	pdxH
BP3261	trpC
BP3262	trpD
BP3266	rpe
BP3268	-
BP3269	-
BP3274	folB
BP3280	-
BP3281	-
BP3282	atpB
BP3283	atpE
BP3284	atpF
BP3285	atpH
BP3286	atpA
BP3287	atpG
BP3288	atpD
BP3291	hemE
BP3292	-
BP3327	-
BP3328	-
BP3329	-
BP3330	-
BP3342	-
BP3343	-
BP3344	-
BP3345	-
BP3346	-
BP3348	proS
BP3379	-
BP3394	-
BP3402	-
BP3403	-
BP3413	-
BP3416	purH
BP3417	ruvC
BP3421	ruvB
BP3425	-
BP3456	maeB
BP3467	-
BP3471	coaD
BP3479	-
BP3485	ribH
BP3486	nusB
BP3487	thiL
BP3488	-
BP3495	cpn60
BP3496	cpn10
BP3509	-
BP3537	argG
BP3538	argF
BP3540	-
BP3554	risA
BP3556	-
BP3557	-
BP3558	-
BP3559	-
BP3560	ligA
BP3581	-
BP3582	-
BP3589	trpB
BP3590	trpA
BP3591	accD
BP3597	thiG
BP3598	thiD
BP3602	-
BP3608	rpsL
BP3609	rpsG
BP3610	fusA
BP3611	tuf
BP3612	rpsJ
BP3613	rplC
BP3614	rplD
BP3615	rplW
BP3616	rplB
BP3617	rpsS
BP3618	rplV
BP3619	rpsC
BP3620	rplP
BP3621	rpmC
BP3622	rpsQ
BP3626	rplN
BP3627	rplX
BP3628	rplE
BP3629	rpsN
BP3630	rpsH
BP3631	rplF
BP3632	rplR
BP3633	rpsE
BP3634	rpmD
BP3635	rplO
BP3636	secY
BP3637	infA
BP3638	rpmJ
BP3639	rpsM
BP3640	rpsK
BP3641	rpsD
BP3642	rpoA
BP3643	-
BP3648	hemB
BP3649	-
BP3653	lysA
BP3655	-
BP3656	aroK
BP3657	aroB
BP3662	ssb
BP3684	-
BP3691	-
BP3727	-
BP3728	rkpK
BP3730	glmU
BP3748	rpoH
BP3757	-
BP3758	-
BP3759	-
BP3760	-
BP3761	-
BP3765	-
BP3766	murA
BP3767	hisG
BP3768	hisD
BP3769	hisC
BP3770	hisB
BP3771	hisH
BP3772	hisA
BP3773	hisF
BP3774	hisI
BP3775	hisE
BP3778	tatB
BP3779	tatC
BP3817	coaE
BP3819	-
BP3821	panC
BP3822	-
BP3823	-
EBG00000018548	rRNA
EBG00000018552	tRNA
EBG00000018557	rRNA
EBG00000018558	tRNA
EBG00000018559	tRNA
EBG00000018563	rRNA
EBG00000018564	tRNA
EBG00000018565	tRNA
EBG00000018567	rRNA
EBG00000018569	tRNA
EBG00000018570	rRNA
EBG00000018571	tRNA
EBG00000018576	tRNA
EBG00000018577	tRNA
EBG00000018579	tRNA
EBG00000018581	tRNA
EBG00000018582	tRNA
EBG00000018583	tRNA
EBG00000018584	rRNA
EBG00000018585	tRNA
EBG00000018587	tRNA
EBG00000018588	tRNA
EBG00000018590	tRNA
EBG00000018592	rRNA
EBG00000018594	rRNA
EBG00000018595	tRNA
EBG00000018596	tRNA
EBG00000018597	tRNA
EBG00000018598	tRNA
EBG00000018602	tRNA
EBG00000018604	rRNA

## Sheet: ARTIST domain essentials
Tag	Name	Call
BP0004		3
BP0047	metX	3
BP0076	ampD	3
BP0102		3
BP0113	dsbA	3
BP0142		3
BP0274	sspA	3
BP0317	thiD	3
BP0425		3
BP0475	rne"	3
BP0672		3
BP0693		3
BP0697		3
BP0706		3
BP0785		3
BP0802	secG	3
BP0869	pepN	3
BP0990	folD	3
BP1030	tsr"	3
BP1039		3
BP1201	tcfA	3
BP1254	polA	3
BP1384	tsr"	3
BP1417	glnD	3
BP1435		3
BP1488		3
BP1489		3
BP1547		3
BP1688		3
BP1693	phaD	3
BP1757		3
BP1770	cspA	3
BP1846		3
BP1879	fhaB	3
BP1907		3
BP1909		3
BP2011		3
BP2012		3
BP2078	pdxJ	3
BP2119		3
BP2192	hflX	3
BP2193	hfq"	3
BP2275		3
BP2308		3
BP2338		3
BP2434	mucD	3
BP2472		3
BP2504		3
BP2536		3
BP2542		3
BP2585		3
BP2589		3
BP2621		3
BP2623	hipB	3
BP2667	fhaS	3
BP2785		3
BP2794	rpsR	3
BP2902		3
BP2961	rpsI	3
BP2975		3
BP3146		3
BP3262	trpD	3
BP3274	folB	3
BP3289	atpC	3
BP3389		3
BP3394		3
BP3402		3
BP3414		3
BP3467		3
BP3561		3
BP3587	relA	3
BP3654	cyaY	3
BP3690		3
BP3691		3
BP3692		3
BP3725	nadC	3
BP3776		3
BP3817	coaE	3
BP3829		3
BP3830		3
