# Supplementary material for: In Vivo Gene Essentiality and Metabolism in Bordetella pertussis
Source: mSphere. 2019 May 22;4(3):e00694-18. doi: 10.1128/mSphere.00694-18 (PMC6531889; doi:10.1128/mSphere.00694-18)
Supplement: TABLE S3 [file mSphere.00694-18-st003.xlsx]

## Sheet: KEGG pathways
Tag	Name	Annotation
BP0001	gidA	transfer RNA biosynthesis
BP0003	parA	chromosome partitioning proteins
BP0005	parB	chromosome partitioning proteins
BP0007	tufA	translation factors
BP0008	secE	protein export
BP0008	secE	quorum sensing
BP0008	secE	bacterial secretion system
BP0009	nusG	RNA polymerase-associated proteins
BP0010	rplK	ribosome
BP0011	rplA	ribosome
BP0013	rplJ	ribosome
BP0014	rplL	ribosome
BP0015	rpoB	purine metabolism
BP0015	rpoB	pyrimidine metabolism
BP0015	rpoB	RNA polymerase
BP0016	rpoC	purine metabolism
BP0016	rpoC	pyrimidine metabolism
BP0016	rpoC	RNA polymerase
BP0033	glyQ	transfer RNA biosynthesis
BP0034	glyS	transfer RNA biosynthesis
BP0035		lipopolysaccharide biosynthesis
BP0036		glycerolipid metabolism
BP0036		glycerophospholipid metabolism
BP0036		biosynthesis of secondary metabolites
BP0050	ampG	transporters
BP0078		no annotation
BP0079	ffh	quorum sensing
BP0079	ffh	protein export
BP0079	ffh	bacterial secretion system
BP0087	bplG	no annotation
BP0088	bplF	lipopolysaccharide biosynthesis
BP0094	rfaC	lipopolysaccharide biosynthesis
BP0095	kdtA	lipopolysaccharide biosynthesis
BP0097	baf	metabolism of cofactors and vitamins
BP0097	baf	pantothenate and CoA biosynthesis
BP0103		lysine degradation
BP0103		arginine and proline metabolism
BP0103		phenylalanine metabolism
BP0103		D-arginine and D-ornithine metabolism
BP0103		D-alanine metabolism
BP0109	rfbB	streptomycin biosynthesis
BP0109	rfbB	polyketide sugar unit biosynthesis
BP0109	rfbB	biosynthesis of antibiotics
BP0115	argS	transfer RNA biosynthesis
BP0161	ubiE	ubiquinone and other terpenoid-quinone biosynthesis
BP0161	ubiE	biosynthesis of secondary metabolites
BP0163	ubiJ	ubiquinone and other terpenoid-quinone biosynthesis
BP0163	ubiJ	biosynthesis of secondary metabolites
BP0164	ubiB	ubiquinone and other terpenoid-quinone biosynthesis
BP0164	ubiB	biosynthesis of secondary metabolites
BP0180	metG	transfer RNA biosynthesis
BP0180	metG	selenocompound metabolism
BP0182		chromosome partitioning proteins
BP0183		transporters
BP0184		transporters
BP0238	folK	metabolism of cofactors and vitamins
BP0238	folK	folate biosynthesis
BP0239	pcnB	RNA degradation
BP0240		no annotation
BP0241		DNA replication
BP0246	amiC	cationic antimicrobial peptide resistance
BP0247		transfer RNA biosynthesis
BP0248	fumC	citrate cycle (TCA cycle)
BP0248	fumC	pyruvate metabolism
BP0248	fumC	biosynthesis of secondary metabolites
BP0248	fumC	biosynthesis of antibiotics
BP0248	fumC	microbial metabolism in diverse environments
BP0248	fumC	carbon metabolism
BP0315	hemL	porphyrin and chlorophyll metabolism
BP0315	hemL	biosynthesis of secondary metabolites
BP0315	hemL	microbial metabolism in diverse environments
BP0325		ABC transporters
BP0371	gatB	transfer RNA biosynthesis
BP0372	gatA	transfer RNA biosynthesis
BP0373	gatC	transfer RNA biosynthesis
BP0374	mreB	chromosome partitioning proteins
BP0375	mreC	chromosome partitioning proteins
BP0376	mreD	chromosome partitioning proteins
BP0377	mrdA	peptidoglycan biosynthesis
BP0377	mrdA	beta-lactam resistance
BP0378	mrdB	chromosome partitioning proteins
BP0460	topB	DNA replication
BP0489	gyrB	DNA replication
BP0490	dnaN	purine metabolism
BP0490	dnaN	pyrimidine metabolism
BP0490	dnaN	DNA replication
BP0490	dnaN	mismatch repair
BP0490	dnaN	homologous recombination
BP0491	dnaA	two-component system
BP0491	dnaA	DNA replication
BP0492	rpmH	ribosome
BP0493	rnpA	transfer RNA biosynthesis
BP0495		quorum sensing
BP0495		protein export
BP0495		bacterial secretion system
BP0515		no annotation
BP0516		no annotation
BP0570		no annotation
BP0571		two-component system
BP0572		two-component system
BP0579	maiA	butanoate metabolism
BP0579	maiA	nicotinate and nicotinamide metabolism
BP0579	maiA	microbial metabolism in diverse environments
BP0581		nicotinate and nicotinamide metabolism
BP0581		microbial metabolism in diverse environments
BP0582		nicotinate and nicotinamide metabolism
BP0582		microbial metabolism in diverse environments
BP0596		no annotation
BP0597		no annotation
BP0599		metabolism of cofactors and vitamins
BP0599		biotin metabolism
BP0607	gpmA	glycolysis/gluconeogenesis
BP0607	gpmA	glycine, serine, and threonine metabolism
BP0607	gpmA	methane metabolism
BP0607	gpmA	biosynthesis of secondary metabolites
BP0607	gpmA	microbial metabolism in diverse environments
BP0607	gpmA	biosynthesis of antibiotics
BP0607	gpmA	carbon metabolism
BP0607	gpmA	biosynthesis of amino acids
BP0609	ctpA	no annotation
BP0610	thiF	sulfur relay system
BP0666	glmS	alanine, aspartate, and glutamate metabolism
BP0666	glmS	amino sugar and nucleotide sugar metabolism
BP0666	glmS	biosynthesis of antibiotics
BP0677	hemA	porphyrin and chlorophyll metabolism
BP0677	hemA	metabolism of cofactors and vitamins
BP0677	hemA	biosynthesis of secondary metabolites
BP0677	hemA	microbial metabolism in diverse environments
BP0678	prfA	translation factors
BP0679	hemK	translation factors
BP0698		transporters
BP0699		transporters
BP0700		lipopolysaccharide biosynthesis
BP0701		lipopolysaccharide biosynthesis
BP0707		no annotation
BP0708		no annotation
BP0709	aspS	transfer RNA biosynthesis
BP0740		no annotation
BP0747		no annotation
BP0748	rpmA	ribosome
BP0749	rplU	ribosome
BP0751	ispB	biosynthesis of secondary metabolites
BP0751	ispB	terpenoid backbone synthesis
BP0792	pssA	glycine, serine, and threonine metabolism
BP0792	pssA	glycerophospholipid metabolism
BP0792	pssA	biosynthesis of secondary metabolites
BP0794	rpsO	ribosome
BP0795	pnp	purine metabolism
BP0795	pnp	pyrimidine metabolism
BP0795	pnp	RNA degradation
BP0801	tpiA	glycolysis/gluconeogenesis
BP0801	tpiA	fructose and mannose metabolism
BP0801	tpiA	inositol phosphate metabolism
BP0801	tpiA	biosynthesis of secondary metabolites
BP0801	tpiA	microbial metabolism in diverse environments
BP0801	tpiA	biosynthesis of antibiotics
BP0801	tpiA	carbon metabolism
BP0801	tpiA	biosynthesis of amino acids
BP0840		no annotation
BP0841	nuoA	oxidative phosphorylation
BP0842	nuoB	oxidative phosphorylation
BP0843	nuoC	oxidative phosphorylation
BP0844	nuoD	oxidative phosphorylation
BP0845	nuoE	oxidative phosphorylation
BP0846	nuoF	oxidative phosphorylation
BP0847	nuoG	oxidative phosphorylation
BP0848	nuoH	oxidative phosphorylation
BP0849	nuoI	oxidative phosphorylation
BP0850	nuoJ	oxidative phosphorylation
BP0851	nuoK	oxidative phosphorylation
BP0852	nuoL	oxidative phosphorylation
BP0853	nuoM	oxidative phosphorylation
BP0854	nuoN	oxidative phosphorylation
BP0865	ispD	terpenoid backbone synthesis
BP0865	ispD	biosynthesis of secondary metabolites
BP0865	ispD	biosynthesis of antibiotics
BP0866	ispF	terpenoid backbone synthesis
BP0866	ispF	biosynthesis of secondary metabolites
BP0866	ispF	biosynthesis of antibiotics
BP0868	fbp	glycolysis/gluconeogenesis
BP0868	fbp	pentose phosphate pathway
BP0868	fbp	fructose and mannose metabolism
BP0868	fbp	methane metabolism
BP0868	fbp	biosynthesis of secondary metabolites
BP0868	fbp	microbial metabolism in diverse environments
BP0868	fbp	biosynthesis of antibiotics
BP0868	fbp	carbon metabolism
BP0911		no annotation
BP0913		ABC transporters
BP0914		ABC transporters
BP0915		ABC transporters
BP0918		no annotation
BP0919	gabD	alanine, aspartate, and glutamate metabolism
BP0919	gabD	lysine degradation
BP0919	gabD	tyrosine metabolism
BP0919	gabD	butanoate metabolism
BP0919	gabD	nicotinate and nicotinamide metabolism
BP0919	gabD	microbial metabolism in diverse environments
BP0920		no annotation
BP0921	citB	no annotation
BP0922		no annotation
BP0923		no annotation
BP0924		gene regulation
BP0925		no annotation
BP0926		no annotation
BP0927		no annotation
BP0928		gene regulation
BP0929		no annotation
BP0930		no annotation
BP0931		no annotation
BP0932		no annotation
BP0934		no annotation
BP0937		no annotation
BP0942	ubiG	ubiquinone and other terpenoid-quinone biosynthesis
BP0942	ubiG	biosynthesis of secondary metabolites
BP0942	ubiG	metabolism of cofactors and vitamins
BP0943	ompA	transporters
BP0944	gyrA	DNA replication
BP0945	serC	glycine, serine, and threonine metabolism
BP0945	serC	methane metabolism
BP0945	serC	vitamin B6 metabolism
BP0945	serC	metabolism of cofactors and vitamins
BP0945	serC	microbial metabolism in diverse environments
BP0945	serC	biosynthesis of antibiotics
BP0945	serC	carbon metabolism
BP0945	serC	biosynthesis of amino acids
BP0946	pheA	phenylalanine, tyrosine, and tryptophan metabolism
BP0946	pheA	biosynthesis of secondary metabolites
BP0946	pheA	biosynthesis of antibiotics
BP0946	pheA	biosynthesis of amino acids
BP0947	tyrA	phenylalanine, tyrosine, and tryptophan metabolism
BP0947	tyrA	novobiocin biosynthesis
BP0947	tyrA	biosynthesis of secondary metabolites
BP0947	tyrA	biosynthesis of antibiotics
BP0947	tyrA	biosynthesis of amino acids
BP0948	aroA	phenylalanine, tyrosine, and tryptophan metabolism
BP0948	aroA	biosynthesis of secondary metabolites
BP0948	aroA	biosynthesis of antibiotics
BP0948	aroA	biosynthesis of amino acids
BP0949	cmk	pyrimidine metabolism
BP0950	rpsA	ribosome
BP0951	ihfB	DNA replication
BP0953		no annotation
BP0954	rfaE	lipopolysaccharide biosynthesis
BP0955	rfaD	lipopolysaccharide biosynthesis
BP0961	etfB	no annotation
BP0962	etfA	no annotation
BP0975	rplS	ribosome
BP0991		two-component system
BP0993	aceE	glycolysis/gluconeogenesis
BP0993	aceE	citrate cycle (TCA cycle)
BP0993	aceE	pyruvate metabolism
BP0993	aceE	biosynthesis of secondary metabolites
BP0993	aceE	microbial metabolism in diverse environments
BP0993	aceE	biosynthesis of antibiotics
BP0993	aceE	carbon metabolism
BP0999	tktA	pentose phosphate pathway
BP0999	tktA	biosynthesis of secondary metabolites
BP0999	tktA	microbial metabolism in diverse environments
BP0999	tktA	biosynthesis of antibiotics
BP0999	tktA	carbon metabolism
BP0999	tktA	biosynthesis of amino acids
BP1000	gap	glycolysis/gluconeogenesis
BP1000	gap	biosynthesis of secondary metabolites
BP1000	gap	microbial metabolism in diverse environments
BP1000	gap	biosynthesis of antibiotics
BP1000	gap	carbon metabolism
BP1000	gap	biosynthesis of amino acids
BP1001	pgk	glycolysis/gluconeogenesis
BP1001	pgk	biosynthesis of secondary metabolites
BP1001	pgk	microbial metabolism in diverse environments
BP1001	pgk	biosynthesis of antibiotics
BP1001	pgk	carbon metabolism
BP1001	pgk	biosynthesis of amino acids
BP1038	corC	transporters
BP1040		no annotation
BP1041		transfer RNA biosynthesis
BP1045	secF	protein export
BP1045	secF	bacterial secretion system
BP1046	secD	protein export
BP1046	secD	bacterial secretion system
BP1047		quorum sensing
BP1047		protein export
BP1047		bacterial secretion system
BP1064	maeB	no annotation
BP1075	mrsA	amino sugar and nucleotide sugar metabolism
BP1075	mrsA	biosynthesis of antibiotics
BP1076	folP	folate biosynthesis
BP1076	folP	metabolism of cofactors and vitamins
BP1077	ftsH	chaperones and folding catalysts
BP1084	thrB	glycine, serine, and threonine metabolism
BP1084	thrB	biosynthesis of secondary metabolites
BP1084	thrB	microbial metabolism in diverse environments
BP1084	thrB	biosynthesis of amino acids
BP1102	lysS	transfer RNA biosynthesis
BP1103		no annotation
BP1104	prfB	translation factors
BP1107	lolC	ABC transporters
BP1108	lolD	ABC transporters
BP1124	odhA	citrate cycle (TCA cycle)
BP1124	odhA	lysine degradation
BP1124	odhA	tryptophan metabolism
BP1124	odhA	biosynthesis of secondary metabolites
BP1124	odhA	microbial metabolism in diverse environments
BP1124	odhA	biosynthesis of antibiotics
BP1124	odhA	carbon metabolism
BP1125	odhB	citrate cycle (TCA cycle)
BP1125	odhB	lysine degradation
BP1125	odhB	biosynthesis of secondary metabolites
BP1125	odhB	microbial metabolism in diverse environments
BP1125	odhB	biosynthesis of antibiotics
BP1125	odhB	carbon metabolism
BP1136	fecI	gene regulation
BP1136	fecI	sigma factors
BP1137	fecR	gene regulation
BP1138	bfrH	transporters
BP1139		no annotation
BP1141		no annotation
BP1143	trpS	transfer RNA biosynthesis
BP1144	tex	no annotation
BP1146	comL	transporters
BP1158		no annotation
BP1159		no annotation
BP1160		no annotation
BP1161		no annotation
BP1162		gene regulation
BP1163		no annotation
BP1164		transporters
BP1165A		no annotation
BP1166	ldcA	peptidoglycan biosynthesis
BP1167		no annotation
BP1168		gene regulation
BP1169		valine, leucine, and isoleucine degradation
BP1170		no annotation
BP1171		no annotation
BP1174		no annotation
BP1175		no annotation
BP1176	astE	no annotation
BP1221	dadX	D-alanine metabolism
BP1221	dadX	vancomycin resistance
BP1231		no annotation
BP1232		ribosome
BP1236	fkpB	chaperones and folding catalysts
BP1237	lytB	terpenoid backbone synthesis
BP1237	lytB	biosynthesis of secondary metabolites
BP1237	lytB	biosynthesis of antibiotics
BP1244		ribosome
BP1245		ribosome
BP1246	nusA	gene regulation
BP1247	infB	translation factors
BP1248	rbfA	ribosome
BP1262	rho	RNA degradation
BP1294	psd	glycerophospholipid metabolism
BP1294	psd	biosynthesis of secondary metabolites
BP1296		no annotation
BP1412	folC	metabolism of cofactors and vitamins
BP1412	folC	folate biosynthesis
BP1418	map	no annotation
BP1419	rpsB	ribosome
BP1420	tsf	translation factors
BP1421	pyrH	pyrimidine metabolism
BP1422	frr	translation factors
BP1423	uppS	terpenoid backbone synthesis
BP1423	uppS	biosynthesis of secondary metabolites
BP1424	cdsA	glycerophospholipid metabolism
BP1424	cdsA	biosynthesis of secondary metabolites
BP1425	dxr	terpenoid backbone synthesis
BP1425	dxr	biosynthesis of secondary metabolites
BP1425	dxr	biosynthesis of antibiotics
BP1426		quorum sensing
BP1427		transporters
BP1428		no annotation
BP1429	lpxD	lipopolysaccharide biosynthesis
BP1430	fabZ	fatty acid biosynthesis
BP1430	fabZ	biotin metabolism
BP1430	fabZ	metabolism of cofactors and vitamins
BP1430	fabZ	fatty acid metabolism
BP1431	lpxA	lipopolysaccharide biosynthesis
BP1431	lpxA	cationic antimicrobial peptide resistance
BP1432	lpxB	lipopolysaccharide biosynthesis
BP1436	ppsA	pyruvate metabolism
BP1436	ppsA	methane metabolism
BP1436	ppsA	microbial metabolism in diverse environments
BP1436	ppsA	carbon metabolism
BP1442	smpB	no annotation
BP1443		no annotation
BP1452	carA	pyrimidine metabolism
BP1452	carA	alanine, aspartate, and glutamate metabolism
BP1453	carB	pyrimidine metabolism
BP1453	carB	alanine, aspartate, and glutamate metabolism
BP1462	aroC	phenylalanine, tyrosine, and tryptophan metabolism
BP1462	aroC	biosynthesis of secondary metabolites
BP1462	aroC	biosynthesis of antibiotics
BP1462	aroC	biosynthesis of amino acids
BP1484	asd	glycine, serine, and threonine metabolism
BP1484	asd	monobactam biosynthesis
BP1484	asd	cysteine and methionine metabolism
BP1484	asd	lysine biosynthesis
BP1484	asd	biosynthesis of secondary metabolites
BP1484	asd	microbial metabolism in diverse environments
BP1484	asd	biosynthesis of antibiotics
BP1484	asd	2-oxocarboxylic acid metabolism
BP1484	asd	biosynthesis of amino acids
BP1497	thrS	transfer RNA biosynthesis
BP1498	infC	translation factors
BP1519	fba	glycolysis/gluconeogenesis
BP1519	fba	pentose phosphate pathway
BP1519	fba	fructose and mannose metabolism
BP1519	fba	methane metabolism
BP1519	fba	biosynthesis of secondary metabolites
BP1519	fba	microbial metabolism in diverse environments
BP1519	fba	biosynthesis of antibiotics
BP1519	fba	carbon metabolism
BP1519	fba	biosynthesis of amino acids
BP1528		transfer RNA biosynthesis
BP1528		ribosome
BP1549	dnaX	purine metabolism
BP1549	dnaX	pyrimidine metabolism
BP1549	dnaX	DNA replication
BP1549	dnaX	mismatch repair
BP1549	dnaX	homologous recombination
BP1569		transporters
BP1570	dapA	monobactam biosynthesis
BP1570	dapA	lysine biosynthesis
BP1570	dapA	biosynthesis of secondary metabolites
BP1570	dapA	microbial metabolism in diverse environments
BP1570	dapA	biosynthesis of antibiotics
BP1570	dapA	biosynthesis of amino acids
BP1576	spoT	purine metabolism
BP1577	rpoZ	purine metabolism
BP1577	rpoZ	pyrimidine metabolism
BP1577	rpoZ	RNA polymerase
BP1578	gmK	purine metabolism
BP1596	glnA	arginine biosynthesis
BP1596	glnA	alanine, aspartate, and glutamate metabolism
BP1596	glnA	glyoxylate and dicarboxylate metabolism
BP1596	glnA	nitrogen metabolism
BP1596	glnA	microbial metabolism in diverse environments
BP1596	glnA	biosynthesis of amino acids
BP1596	glnA	two-component system
BP1605		ABC transporters
BP1606	fpr	no annotation
BP1611		translation factors
BP1612	recG	homologous recombination
BP1629	wbpO	lipopolysaccharide biosynthesis
BP1629	wbpO	amino sugar and nucleotide sugar metabolism
BP1630	wbpP	amino sugar and nucleotide sugar metabolism
BP1699		no annotation
BP1700	cumB	transfer RNA biosynthesis
BP1701	ldcA	peptidoglycan biosynthesis
BP1716	gcp	transfer RNA biosynthesis
BP1718		glycerophospholipid metabolism
BP1718		glycerolipid metabolism
BP1718		biosynthesis of secondary metabolites
BP1721		no annotation
BP1732	ppiD	chaperones and folding catalysts
BP1751	dfp	pantothenate and CoA biosynthesis
BP1751	dfp	metabolism of cofactors and vitamins
BP1752	lspA	no annotation
BP1753	ileS	transfer RNA biosynthesis
BP1754	ribF	riboflavin metabolism
BP1754	ribF	biosynthesis of secondary metabolites
BP1754	ribF	metabolism of cofactors and vitamins
BP1758		fatty acid metabolism
BP1758		biosynthesis of unsaturated fatty acids
BP1774	tig	no annotation
BP1775	clpP	no annotation
BP1777	lon	no annotation
BP1798		gene regulation
BP1799	iscS	thiamine metabolism
BP1799	iscS	metabolism of cofactors and vitamins
BP1799	iscS	sulfur relay system
BP1800	iscU	no annotation
BP1801	iscA	transfer RNA biosynthesis
BP1802	hscB	chaperones and folding catalysts
BP1803	hscA	chaperones and folding catalysts
BP1803	hscA	transporters
BP1836	alaS	transfer RNA biosynthesis
BP1837		transfer RNA biosynthesis
BP1837		sulfur relay system
BP1839	rpsP	ribosome
BP1840	rimM	ribosome
BP1845		transfer RNA biosynthesis
BP1847	tmk	pyrimidine metabolism
BP1848	holB	purine metabolism
BP1848	holB	pyrimidine metabolism
BP1848	holB	DNA replication
BP1848	holB	mismatch repair
BP1848	holB	homologous recombination
BP1877	bvgS	two-component system
BP1877	bvgS	pertussis
BP1878	bvgA	two-component system
BP1878	bvgA	pertussis
BP1902	suhB	streptomycin biosynthesis
BP1902	suhB	inositol phosphate metabolism
BP1902	suhB	biosynthesis of secondary metabolites
BP1905	lpxH	lipopolysaccharide biosynthesis
BP1906	ppiB	chaperones and folding catalysts
BP1908	cysS	transfer RNA biosynthesis
BP1910	accA	fatty acid biosynthesis
BP1910	accA	pyruvate metabolism
BP1910	accA	propanoate metabolism
BP1910	accA	biosynthesis of secondary metabolites
BP1910	accA	microbial metabolism in diverse environments
BP1910	accA	biosynthesis of antibiotics
BP1910	accA	carbon metabolism
BP1910	accA	fatty acid metabolism
BP1912		transfer RNA biosynthesis
BP1913	ask	glycine, serine, and threonine metabolism
BP1913	ask	monobactam biosynthesis
BP1913	ask	cysteine and methionine metabolism
BP1913	ask	lysine biosynthesis
BP1913	ask	biosynthesis of secondary metabolites
BP1913	ask	microbial metabolism in diverse environments
BP1913	ask	biosynthesis of antibiotics
BP1913	ask	2-oxocarboxylic acid metabolism
BP1913	ask	biosynthesis of amino acids
BP1955	maiA	butanoate metabolism
BP1955	maiA	nicotinate and nicotinamide metabolism
BP1955	maiA	microbial metabolism in diverse environments
BP1955	maiA	metabolism of cofactors and vitamins
BP1957		nicotinate and nicotinamide metabolism
BP1957		microbial metabolism in diverse environments
BP1957		metabolism of cofactors and vitamins
BP1958		nicotinate and nicotinamide metabolism
BP1958		microbial metabolism in diverse environments
BP1958		metabolism of cofactors and vitamins
BP2010	efp	translation factors
BP2042	holA	purine metabolism
BP2042	holA	pyrimidine metabolism
BP2042	holA	DNA replication
BP2042	holA	mismatch repair
BP2042	holA	homologous recombination
BP2043		transporters
BP2044	leuS	transfer RNA biosynthesis
BP2051	rpmB	ribosome
BP2079	acpS	metabolism of cofactors and vitamins
BP2079	acpS	pantothenate and CoA biosynthesis
BP2080	nagZ	amino sugar and nucleotide sugar metabolism
BP2080	nagZ	beta-lactam resistance
BP2082	pgsA	glycerophospholipid metabolism
BP2184	rpoD	sigma factors
BP2184	rpoD	gene regulation
BP2185	dnaG	DNA replication
BP2186	rpsU	ribosome
BP2188	purA	purine metabolism
BP2188	purA	alanine, aspartate, and glutamate metabolism
BP2189	hisZ	histidine metabolism
BP2189	hisZ	biosynthesis of secondary metabolites
BP2189	hisZ	biosynthesis of amino acids
BP2190	hflC	no annotation
BP2191	hflK	no annotation
BP2194	his1	histidine metabolism
BP2194	his1	tyrosine metabolism
BP2194	his1	phenylalanine, tyrosine, and tryptophan metabolism
BP2194	his1	phenylalanine metabolism
BP2194	his1	novobiocin biosynthesis
BP2194	his1	biosynthesis of secondary metabolites
BP2194	his1	biosynthesis of antibiotics
BP2194	his1	biosynthesis of amino acids
BP2195		ribosome
BP2196		transporters
BP2197		no annotation
BP2198	hisS	transfer RNA biosynthesis
BP2199	ispG	terpenoid backbone synthesis
BP2199	ispG	biosynthesis of secondary metabolites
BP2199	ispG	biosynthesis of antibiotics
BP2200		no annotation
BP2201		ribosome
BP2203	valS	transfer RNA biosynthesis
BP2309	purD	purine metabolism
BP2309	purD	biosynthesis of secondary metabolites
BP2309	purD	biosynthesis of antibiotics
BP2310	hemF	porphyrin and chlorophyll metabolism
BP2310	hemF	biosynthesis of secondary metabolites
BP2310	hemF	metabolism of cofactors and vitamins
BP2311	nadD	metabolism of cofactors and vitamins
BP2311	nadD	nicotinate and nicotinamide metabolism
BP2321		ABC transporters
BP2322	waaF	lipopolysaccharide biosynthesis
BP2323		no annotation
BP2332	dnaE	purine metabolism
BP2332	dnaE	pyrimidine metabolism
BP2332	dnaE	DNA replication
BP2332	dnaE	mismatch repair
BP2332	dnaE	homologous recombination
BP2339	rpiA	pentose phosphate pathway
BP2339	rpiA	biosynthesis of secondary metabolites
BP2339	rpiA	microbial metabolism in diverse environments
BP2339	rpiA	biosynthesis of antibiotics
BP2339	rpiA	carbon metabolism
BP2339	rpiA	biosynthesis of amino acids
BP2349		lipopolysaccharide biosynthesis
BP2350		no annotation
BP2358	gltA	citrate cycle (TCA cycle)
BP2358	gltA	glyoxylate and dicarboxylate metabolism
BP2358	gltA	biosynthesis of secondary metabolites
BP2358	gltA	microbial metabolism in diverse environments
BP2358	gltA	biosynthesis of antibiotics
BP2358	gltA	carbon metabolism
BP2358	gltA	2-oxocarboxylic acid metabolism
BP2358	gltA	biosynthesis of amino acids
BP2359		no annotation
BP2360	sdhB	citrate cycle (TCA cycle)
BP2360	sdhB	oxidative phosphorylation
BP2360	sdhB	butanoate metabolism
BP2360	sdhB	biosynthesis of secondary metabolites
BP2360	sdhB	microbial metabolism in diverse environments
BP2360	sdhB	biosynthesis of antibiotics
BP2360	sdhB	carbon metabolism
BP2361	sdhA	citrate cycle (TCA cycle)
BP2361	sdhA	oxidative phosphorylation
BP2361	sdhA	butanoate metabolism
BP2361	sdhA	biosynthesis of secondary metabolites
BP2361	sdhA	microbial metabolism in diverse environments
BP2361	sdhA	biosynthesis of antibiotics
BP2361	sdhA	carbon metabolism
BP2362	sdhD	citrate cycle (TCA cycle)
BP2362	sdhD	oxidative phosphorylation
BP2362	sdhD	butanoate metabolism
BP2362	sdhD	biosynthesis of secondary metabolites
BP2362	sdhD	microbial metabolism in diverse environments
BP2362	sdhD	biosynthesis of antibiotics
BP2362	sdhD	carbon metabolism
BP2363	sdhC	citrate cycle (TCA cycle)
BP2363	sdhC	oxidative phosphorylation
BP2363	sdhC	butanoate metabolism
BP2363	sdhC	biosynthesis of secondary metabolites
BP2363	sdhC	microbial metabolism in diverse environments
BP2363	sdhC	biosynthesis of antibiotics
BP2363	sdhC	carbon metabolism
BP2365	mdH	citrate cycle (TCA cycle)
BP2365	mdH	cysteine and methionine metabolism
BP2365	mdH	pyruvate metabolism
BP2365	mdH	glyoxylate and dicarboxylate metabolism
BP2365	mdH	methane metabolism
BP2365	mdH	biosynthesis of secondary metabolites
BP2365	mdH	microbial metabolism in diverse environments
BP2365	mdH	biosynthesis of antibiotics
BP2365	mdH	carbon metabolism
BP2385		chromosome partitioning proteins
BP2386	eno	glycolysis/gluconeogenesis
BP2386	eno	methane metabolism
BP2386	eno	biosynthesis of secondary metabolites
BP2386	eno	microbial metabolism in diverse environments
BP2386	eno	biosynthesis of antibiotics
BP2386	eno	carbon metabolism
BP2386	eno	biosynthesis of amino acids
BP2386	eno	RNA degradation
BP2387		no annotation
BP2388	kdsA	lipopolysaccharide biosynthesis
BP2389	pyrG	pyrimidine metabolism
BP2403		no annotation
BP2420		ABC transporters
BP2430		ribosome
BP2431	rnc	no annotation
BP2432	lep	quorum sensing
BP2432	lep	protein export
BP2433	lepA	translation factors
BP2435	mucB	gene regulation
BP2436	rseA	gene regulation
BP2437	sigE	sigma factors
BP2437	sigE	gene regulation
BP2438		no annotation
BP2439	fabF	fatty acid biosynthesis
BP2439	fabF	biotin metabolism
BP2439	fabF	metabolism of cofactors and vitamins
BP2439	fabF	fatty acid metabolism
BP2440	acpP	fatty acid biosynthesis
BP2441	fabG	fatty acid biosynthesis
BP2441	fabG	biotin metabolism
BP2441	fabG	metabolism of cofactors and vitamins
BP2441	fabG	biosynthesis of unsaturated fatty acids
BP2441	fabG	fatty acid metabolism
BP2442	fabD	fatty acid biosynthesis
BP2442	fabD	fatty acid metabolism
BP2443	fabH	fatty acid biosynthesis
BP2443	fabH	fatty acid metabolism
BP2444		glycerophospholipid metabolism
BP2444		glycerolipid metabolism
BP2444		biosynthesis of secondary metabolites
BP2445	rpmF	ribosome
BP2447		no annotation
BP2470		transfer RNA biosynthesis
BP2473	ftsK	chromosome partitioning proteins
BP2474	trxB	selenocompound metabolism
BP2488	icd	citrate cycle (TCA cycle)
BP2488	icd	glutathione metabolism
BP2488	icd	biosynthesis of secondary metabolites
BP2488	icd	microbial metabolism in diverse environments
BP2488	icd	biosynthesis of antibiotics
BP2488	icd	carbon metabolism
BP2488	icd	2-oxocarboxylic acid metabolism
BP2488	icd	biosynthesis of amino acids
BP2498	dnaJ	chaperones and folding catalysts
BP2499	dnaK	chaperones and folding catalysts
BP2499	dnaK	RNA degradation
BP2499	dnaK	transporters
BP2503	hemH	metabolism of cofactors and vitamins
BP2503	hemH	porphyrin and chlorophyll metabolism
BP2503	hemH	biosynthesis of secondary metabolites
BP2505	ppnK	nicotinate and nicotinamide metabolism
BP2505	ppnK	metabolism of cofactors and vitamins
BP2507	fur	gene regulation
BP2508	omlA	transporters
BP2509	dapB	monobactam biosynthesis
BP2509	dapB	lysine biosynthesis
BP2509	dapB	biosynthesis of secondary metabolites
BP2509	dapB	microbial metabolism in diverse environments
BP2509	dapB	biosynthesis of antibiotics
BP2509	dapB	biosynthesis of amino acids
BP2510	murB	amino sugar and nucleotide sugar metabolism
BP2510	murB	peptidoglycan biosynthesis
BP2533	ppa	oxidative phosphorylation
BP2534		no annotation
BP2535		porphyrin and chlorophyll metabolism
BP2535		biosynthesis of secondary metabolites
BP2535		microbial metabolism in diverse environments
BP2535		metabolism of cofactors and vitamins
BP2537	HemC	porphyrin and chlorophyll metabolism
BP2537	HemC	biosynthesis of secondary metabolites
BP2537	HemC	microbial metabolism in diverse environments
BP2537	HemC	metabolism of cofactors and vitamins
BP2538		no annotation
BP2540	sucD	citrate cycle (TCA cycle)
BP2540	sucD	propanoate metabolism
BP2540	sucD	C5-branched dibasic acid metabolism
BP2540	sucD	biosynthesis of secondary metabolites
BP2540	sucD	microbial metabolism in diverse environments
BP2540	sucD	biosynthesis of antibiotics
BP2540	sucD	carbon metabolism
BP2541	sucC	citrate cycle (TCA cycle)
BP2541	sucC	propanoate metabolism
BP2541	sucC	C5-branched dibasic acid metabolism
BP2541	sucC	biosynthesis of secondary metabolites
BP2541	sucC	microbial metabolism in diverse environments
BP2541	sucC	biosynthesis of antibiotics
BP2541	sucC	carbon metabolism
BP2573	pheT	transfer RNA biosynthesis
BP2574	pheS	transfer RNA biosynthesis
BP2575	rplT	ribosome
BP2625	guaB	purine metabolism
BP2625	guaB	biosynthesis of secondary metabolites
BP2689		thiamine metabolism
BP2689		metabolism of cofactors and vitamins
BP2700		nicotinate and nicotinamide metabolism
BP2700		metabolism of cofactors and vitamins
BP2702	argH	arginine biosynthesis
BP2702	argH	alanine, aspartate, and glutamate metabolism
BP2702	argH	biosynthesis of secondary metabolites
BP2702	argH	biosynthesis of antibiotics
BP2702	argH	biosynthesis of amino acids
BP2764		transporters
BP2766		lipopolysaccharide biosynthesis
BP2768		lipopolysaccharide biosynthesis
BP2769	adK	purine metabolism
BP2769	adK	thiamine metabolism
BP2769	adK	biosynthesis of secondary metabolites
BP2769	adK	biosynthesis of antibiotics
BP2769	adK	metabolism of cofactors and vitamins
BP2770		no annotation
BP2771		transporters
BP2771		peptidoglycan biosynthesis
BP2773	rpst	ribosome
BP2783	thrC	glycine, serine, and threonine metabolism
BP2783	thrC	vitamin B6 metabolism
BP2783	thrC	biosynthesis of secondary metabolites
BP2783	thrC	microbial metabolism in diverse environments
BP2783	thrC	biosynthesis of amino acids
BP2783	thrC	metabolism of cofactors and vitamins
BP2784		glycine, serine, and threonine metabolism
BP2784		cysteine and methionine metabolism
BP2784		lysine biosynthesis
BP2784		biosynthesis of secondary metabolites
BP2784		microbial metabolism in diverse environments
BP2784		biosynthesis of antibiotics
BP2784		biosynthesis of amino acids
BP2791	dnaB	DNA replication
BP2795	priB	homologous recombination
BP2796	rpsF	ribosome
BP2797		metabolism of cofactors and vitamins
BP2797		folate biosynthesis
BP2798	dxs	thiamine metabolism
BP2798	dxs	terpenoid backbone synthesis
BP2798	dxs	biosynthesis of secondary metabolites
BP2798	dxs	biosynthesis of antibiotics
BP2798	dxs	metabolism of cofactors and vitamins
BP2799		terpenoid backbone synthesis
BP2799		biosynthesis of secondary metabolites
BP2799		biosynthesis of antibiotics
BP2800	xseB	mismatch repair
BP2806		transporters
BP2815		no annotation
BP2850	panB	pantothenate and CoA biosynthesis
BP2850	panB	biosynthesis of secondary metabolites
BP2850	panB	metabolism of cofactors and vitamins
BP2874	ribE	riboflavin metabolism
BP2874	ribE	biosynthesis of secondary metabolites
BP2874	ribE	metabolism of cofactors and vitamins
BP2890	purB	purine metabolism
BP2890	purB	alanine, aspartate, and glutamate metabolism
BP2890	purB	biosynthesis of secondary metabolites
BP2890	purB	biosynthesis of antibiotics
BP2893	trmU	sulfur relay system
BP2908	aroG	phenylalanine, tyrosine, and tryptophan metabolism
BP2908	aroG	biosynthesis of secondary metabolites
BP2908	aroG	biosynthesis of antibiotics
BP2908	aroG	biosynthesis of amino acids
BP2908	aroG	quorum sensing
BP2911	bph3	no annotation
BP2948		riboflavin metabolism
BP2948		biosynthesis of secondary metabolites
BP2948		quorum sensing
BP2948		metabolism of cofactors and vitamins
BP2954	tyrS	transfer RNA biosynthesis
BP2956		no annotation
BP2957		no annotation
BP2958		no annotation
BP2960	argC	arginine biosynthesis
BP2960	argC	biosynthesis of secondary metabolites
BP2960	argC	biosynthesis of antibiotics
BP2960	argC	2-oxocarboxylic acid metabolism
BP2960	argC	biosynthesis of amino acids
BP2962	rplM	ribosome
BP2978	gltX	porphyrin and chlorophyll metabolism
BP2978	gltX	transfer RNA biosynthesis
BP2978	gltX	biosynthesis of secondary metabolites
BP2978	gltX	microbial metabolism in diverse environments
BP2978	gltX	metabolism of cofactors and vitamins
BP2983	nrdA	purine metabolism
BP2983	nrdA	pyrimidine metabolism
BP2984	nrdB	purine metabolism
BP2984	nrdB	pyrimidine metabolism
BP2996	fabG	fatty acid biosynthesis
BP2996	fabG	pyruvate metabolism
BP2996	fabG	propanoate metabolism
BP2996	fabG	biosynthesis of secondary metabolites
BP2996	fabG	microbial metabolism in diverse environments
BP2996	fabG	biosynthesis of antibiotics
BP2996	fabG	carbon metabolism
BP2996	fabG	fatty acid metabolism
BP2997	fabE	fatty acid biosynthesis
BP2997	fabE	pyruvate metabolism
BP2997	fabE	propanoate metabolism
BP2997	fabE	biosynthesis of secondary metabolites
BP2997	fabE	microbial metabolism in diverse environments
BP2997	fabE	biosynthesis of antibiotics
BP2997	fabE	carbon metabolism
BP2997	fabE	fatty acid metabolism
BP2998	aroQ	phenylalanine, tyrosine, and tryptophan metabolism
BP2998	aroQ	biosynthesis of secondary metabolites
BP2998	aroQ	biosynthesis of antibiotics
BP2998	aroQ	biosynthesis of amino acids
BP3002		transfer RNA biosynthesis
BP3003		transporters
BP3004	aroE	phenylalanine, tyrosine, and tryptophan metabolism
BP3004	aroE	biosynthesis of secondary metabolites
BP3004	aroE	biosynthesis of antibiotics
BP3004	aroE	biosynthesis of amino acids
BP3014	secA	quorum sensing
BP3014	secA	protein export
BP3014	secA	bacterial secretion system
BP3016		no annotation
BP3017	lpxC	lipopolysaccharide biosynthesis
BP3018	ftsZ	chromosome partitioning proteins
BP3019	ftsA	chromosome partitioning proteins
BP3020	ftsQ	chromosome partitioning proteins
BP3021	ddlB	D-alanine metabolism
BP3021	ddlB	peptidoglycan biosynthesis
BP3021	ddlB	vancomycin resistance
BP3022	murC	D-glutamine and D-glutamate metabolism
BP3022	murC	peptidoglycan biosynthesis
BP3023	murG	peptidoglycan biosynthesis
BP3023	murG	vancomycin resistance
BP3024	ftsW	chromosome partitioning proteins
BP3024	ftsW	transporters
BP3025	murD	D-glutamine and D-glutamate metabolism
BP3025	murD	peptidoglycan biosynthesis
BP3026	murX	D-glutamine and D-glutamate metabolism
BP3026	murX	peptidoglycan biosynthesis
BP3027	murE	lysine biosynthesis
BP3027	murE	peptidoglycan biosynthesis
BP3028	ftsI	peptidoglycan biosynthesis
BP3028	ftsI	beta-lactam resistance
BP3029	ftsL	chromosome partitioning proteins
BP3030	mraW	ribosome
BP3031	mraZ	no annotation
BP3044	lgt	no annotation
BP3058		no annotation
BP3059	cca	transfer RNA biosynthesis
BP3060		peptidoglycan biosynthesis
BP3071	metK	cysteine and methionine metabolism
BP3071	metK	biosynthesis of secondary metabolites
BP3071	metK	biosynthesis of amino acids
BP3072		lipopolysaccharide biosynthesis
BP3073		lipopolysaccharide biosynthesis
BP3074	dapF	lysine biosynthesis
BP3074	dapF	biosynthesis of secondary metabolites
BP3074	dapF	microbial metabolism in diverse environments
BP3074	dapF	biosynthesis of antibiotics
BP3074	dapF	biosynthesis of amino acids
BP3084		no annotation
BP3085	dksA	ribosome
BP3085	dksA	gene regulation
BP3124	rplY	ribosome
BP3125	prsA	pentose phosphate pathway
BP3125	prsA	purine metabolism
BP3125	prsA	biosynthesis of secondary metabolites
BP3125	prsA	microbial metabolism in diverse environments
BP3125	prsA	biosynthesis of antibiotics
BP3125	prsA	carbon metabolism
BP3125	prsA	biosynthesis of amino acids
BP3126	ispE	terpenoid backbone synthesis
BP3126	ispE	biosynthesis of secondary metabolites
BP3126	ispE	biosynthesis of antibiotics
BP3127		no annotation
BP3128		no annotation
BP3143		no annotation
BP3144		no annotation
BP3145		no annotation
BP3148		no annotation
BP3149		amino sugar and nucleotide sugar metabolism
BP3150	wbpO	amino sugar and nucleotide sugar metabolism
BP3150	wbpO	lipopolysaccharide biosynthesis
BP3151		no annotation
BP3152		ubiquinone and other terpenoid-quinone biosynthesis
BP3152		biosynthesis of secondary metabolites
BP3152		metabolism of cofactors and vitamins
BP3154		pyrimidine metabolism
BP3154		metabolism of cofactors and vitamins
BP3154		one carbon pool by folate
BP3226	glnS	transfer RNA biosynthesis
BP3251	pdxH	vitamin B6 metabolism
BP3251	pdxH	microbial metabolism in diverse environments
BP3251	pdxH	metabolism of cofactors and vitamins
BP3261	trpC	phenylalanine, tyrosine, and tryptophan metabolism
BP3261	trpC	biosynthesis of secondary metabolites
BP3261	trpC	biosynthesis of antibiotics
BP3261	trpC	biosynthesis of amino acids
BP3266	rpe	pentose phosphate pathway
BP3266	rpe	pentose and glucuronate interconversions
BP3266	rpe	microbial metabolism in diverse environments
BP3266	rpe	biosynthesis of secondary metabolites
BP3266	rpe	biosynthesis of antibiotics
BP3266	rpe	carbon metabolism
BP3266	rpe	biosynthesis of amino acids
BP3268		peptidoglycan biosynthesis
BP3269		no annotation
BP3281		no annotation
BP3282	atpB	oxidative phosphorylation
BP3282	atpB	chaperones and folding catalysts
BP3283	atpE	oxidative phosphorylation
BP3284	atpF	oxidative phosphorylation
BP3285	atpH	oxidative phosphorylation
BP3286	atpA	oxidative phosphorylation
BP3287	atpG	oxidative phosphorylation
BP3288	atpD	oxidative phosphorylation
BP3291	hemE	porphyrin and chlorophyll metabolism
BP3291	hemE	biosynthesis of secondary metabolites
BP3291	hemE	metabolism of cofactors and vitamins
BP3292		homologous recombination
BP3327		amino sugar and nucleotide sugar metabolism
BP3328		amino sugar and nucleotide sugar metabolism
BP3329		transporters
BP3330		chaperones and folding catalysts
BP3342		transporters
BP3343		transporters
BP3344		no annotation
BP3345		transporters
BP3346		transporters
BP3346		microbial metabolism in diverse environments
BP3348	proS	transfer RNA biosynthesis
BP3403		pentose and glucuronate interconversions
BP3403		galactose metabolism
BP3403		starch and sucrose metabolism
BP3403		amino sugar and nucleotide sugar metabolism
BP3403		biosynthesis of antibiotics
BP3413		ubiquinone and other terpenoid-quinone biosynthesis
BP3413		biosynthesis of secondary metabolites
BP3413		metabolism of cofactors and vitamins
BP3416	purH	purine metabolism
BP3416	purH	one carbon pool by folate
BP3416	purH	biosynthesis of secondary metabolites
BP3416	purH	biosynthesis of antibiotics
BP3416	purH	metabolism of cofactors and vitamins
BP3417	ruvC	homologous recombination
BP3421	ruvB	homologous recombination
BP3425		nitrogen metabolism
BP3456	maeB	pyruvate metabolism
BP3456	maeB	microbial metabolism in diverse environments
BP3456	maeB	carbon metabolism
BP3471	coaD	pantothenate and CoA biosynthesis
BP3471	coaD	metabolism of cofactors and vitamins
BP3485	ribH	riboflavin metabolism
BP3485	ribH	biosynthesis of secondary metabolites
BP3485	ribH	metabolism of cofactors and vitamins
BP3486	nusB	ribosome
BP3487	thiL	thiamine metabolism
BP3487	thiL	metabolism of cofactors and vitamins
BP3488		glycerophospholipid metabolism
BP3495	cpn6	RNA degradation
BP3495	cpn6	chaperones and folding catalysts
BP3496	cpn1	chaperones and folding catalysts
BP3537	argG	arginine biosynthesis
BP3537	argG	alanine, aspartate, and glutamate metabolism
BP3537	argG	biosynthesis of secondary metabolites
BP3537	argG	biosynthesis of antibiotics
BP3537	argG	biosynthesis of amino acids
BP3538	argF	no annotation
BP3540		no annotation
BP3556		base excision repair
BP3557		no annotation
BP3558		chromosome partitioning proteins
BP3559		no annotation
BP3560	ligA	DNA replication
BP3560	ligA	base excision repair
BP3560	ligA	nucleotide excision repair
BP3560	ligA	mismatch repair
BP3581		no annotation
BP3582		no annotation
BP3589	trpB	glycine, serine, and threonine metabolism
BP3589	trpB	phenylalanine, tyrosine, and tryptophan metabolism
BP3589	trpB	biosynthesis of secondary metabolites
BP3589	trpB	biosynthesis of antibiotics
BP3589	trpB	biosynthesis of amino acids
BP3590	trpA	glycine, serine, and threonine metabolism
BP3590	trpA	phenylalanine, tyrosine, and tryptophan metabolism
BP3590	trpA	biosynthesis of secondary metabolites
BP3590	trpA	biosynthesis of antibiotics
BP3590	trpA	biosynthesis of amino acids
BP3591	accD	fatty acid biosynthesis
BP3591	accD	pyruvate metabolism
BP3591	accD	propanoate metabolism
BP3591	accD	biosynthesis of secondary metabolites
BP3591	accD	microbial metabolism in diverse environments
BP3591	accD	biosynthesis of antibiotics
BP3591	accD	carbon metabolism
BP3591	accD	fatty acid metabolism
BP3597	thiG	thiamine metabolism
BP3597	thiG	metabolism of cofactors and vitamins
BP3598	thiD	thiamine metabolism
BP3598	thiD	metabolism of cofactors and vitamins
BP3602		lipopolysaccharide biosynthesis
BP3608	rpsL	ribosome
BP3609	rpsG	ribosome
BP3610	fusA	translation factors
BP3611	tuf	translation factors
BP3612	rpsJ	ribosome
BP3613	rplC	ribosome
BP3614	rplD	ribosome
BP3615	rplW	ribosome
BP3616	rplB	ribosome
BP3617	rpsS	ribosome
BP3618	rplV	ribosome
BP3619	rpsC	ribosome
BP3620	rplP	ribosome
BP3621	rpmC	ribosome
BP3622	rpsQ	ribosome
BP3626	rplN	ribosome
BP3627	rplX	ribosome
BP3628	rplE	ribosome
BP3629	rpsN	ribosome
BP3630	rpsH	ribosome
BP3631	rplF	ribosome
BP3632	rplR	ribosome
BP3633	rpsE	ribosome
BP3634	rpmD	ribosome
BP3635	rplO	ribosome
BP3636	secY	quorum sensing
BP3636	secY	protein export
BP3636	secY	bacterial secretion system
BP3637	infA	translation factors
BP3638	rpmJ	ribosome
BP3639	rpsM	ribosome
BP3640	rpsK	ribosome
BP3641	rpsD	ribosome
BP3642	rpoA	purine metabolism
BP3642	rpoA	pyrimidine metabolism
BP3642	rpoA	RNA polymerase
BP3643		ribosome
BP3648	hemB	porphyrin and chlorophyll metabolism
BP3648	hemB	biosynthesis of secondary metabolites
BP3648	hemB	metabolism of cofactors and vitamins
BP3648	hemB	microbial metabolism in diverse environments
BP3649		chromosome partitioning proteins
BP3653	lysA	lysine biosynthesis
BP3653	lysA	biosynthesis of secondary metabolites
BP3653	lysA	microbial metabolism in diverse environments
BP3653	lysA	biosynthesis of antibiotics
BP3653	lysA	biosynthesis of amino acids
BP3655		peptidoglycan biosynthesis
BP3655		beta-lactam resistance
BP3656	aroK	phenylalanine, tyrosine, and tryptophan metabolism
BP3656	aroK	biosynthesis of secondary metabolites
BP3656	aroK	biosynthesis of antibiotics
BP3656	aroK	biosynthesis of amino acids
BP3657	aroB	phenylalanine, tyrosine, and tryptophan metabolism
BP3657	aroB	biosynthesis of secondary metabolites
BP3657	aroB	biosynthesis of antibiotics
BP3657	aroB	biosynthesis of amino acids
BP3662	ssb	DNA replication
BP3662	ssb	mismatch repair
BP3662	ssb	homologous recombination
BP3684	ubiA	ubiquinone and other terpenoid-quinone biosynthesis
BP3684	ubiA	biosynthesis of secondary metabolites
BP3684	ubiA	metabolism of cofactors and vitamins
BP3727		no annotation
BP3728	rkpK	pentose and glucuronate interconversions
BP3728	rkpK	ascorbate and aldarate metabolism
BP3728	rkpK	amino sugar and nucleotide sugar metabolism
BP3730	glmU	amino sugar and nucleotide sugar metabolism
BP3730	glmU	biosynthesis of antibiotics
BP3748	rpoH	sigma factors
BP3748	rpoH	gene regulation
BP3757		ABC transporters
BP3758		ABC transporters
BP3759		ABC transporters
BP3760		no annotation
BP3761		ABC transporters
BP3765		no annotation
BP3766	murA	amino sugar and nucleotide sugar metabolism
BP3766	murA	peptidoglycan biosynthesis
BP3767	hisG	histidine metabolism
BP3767	hisG	biosynthesis of secondary metabolites
BP3767	hisG	biosynthesis of amino acids
BP3768	hisD	histidine metabolism
BP3768	hisD	biosynthesis of secondary metabolites
BP3768	hisD	biosynthesis of amino acids
BP3770	hisB	histidine metabolism
BP3770	hisB	biosynthesis of secondary metabolites
BP3770	hisB	biosynthesis of amino acids
BP3771	hisH	histidine metabolism
BP3771	hisH	biosynthesis of secondary metabolites
BP3771	hisH	biosynthesis of amino acids
BP3772	hisA	histidine metabolism
BP3772	hisA	biosynthesis of secondary metabolites
BP3772	hisA	biosynthesis of amino acids
BP3773	hisF	histidine metabolism
BP3773	hisF	biosynthesis of secondary metabolites
BP3773	hisF	biosynthesis of amino acids
BP3774	hisI	histidine metabolism
BP3774	hisI	biosynthesis of secondary metabolites
BP3774	hisI	biosynthesis of amino acids
BP3775	hisE	histidine metabolism
BP3775	hisE	biosynthesis of secondary metabolites
BP3775	hisE	biosynthesis of amino acids
BP3778	tatB	protein export
BP3778	tatB	bacterial secretion system
BP3779	tatC	protein export
BP3779	tatC	bacterial secretion system
BP3819		no annotation
BP3821	panC	beta-alanine metabolism
BP3821	panC	pantothenate and CoA biosynthesis
BP3821	panC	biosynthesis of secondary metabolites
BP3821	panC	metabolism of cofactors and vitamins
BP3822		chromosome partitioning proteins
BP3823		no annotation
EBG00000018548	rRNA	rRNA
EBG00000018552	tRNA	tRNA
EBG00000018557	rRNA	rRNA
EBG00000018559	tRNA	tRNA
EBG00000018563	rRNA	rRNA
EBG00000018565	tRNA	tRNA
EBG00000018567	rRNA	rRNA
EBG00000018570	rRNA	rRNA
EBG00000018571	tRNA	tRNA
EBG00000018576	tRNA	tRNA
EBG00000018577	tRNA	tRNA
EBG00000018579	tRNA	tRNA
EBG00000018581	tRNA	tRNA
EBG00000018582	tRNA	tRNA
EBG00000018583	tRNA	tRNA
EBG00000018584	rRNA	rRNA
EBG00000018585	tRNA	tRNA
EBG00000018588	tRNA	tRNA
EBG00000018590	tRNA	tRNA
EBG00000018592	rRNA	rRNA
EBG00000018594	rRNA	rRNA
EBG00000018595	tRNA	tRNA
EBG00000018596	tRNA	tRNA
EBG00000018597	tRNA	tRNA
EBG00000018598	tRNA	tRNA
EBG00000018602	tRNA	tRNA
EBG00000018604	rRNA	rRNA

## Sheet: Summary
Pathway analysis of in vitro essential genes.
Pathway	Number of Genes Assigned
biosynthesis of secondary metabolites	107
biosynthesis of antibiotics	69
ribosome	60
microbial metabolism in diverse environments	56
biosynthesis of amino acids	49
metabolism of cofactors and vitamins	48
transporters	40
transfer RNA biosynthesis	37
carbon metabolism	31
oxidative phosphorylation	26
lipopolysaccharide biosynthesis	23
gene regulation	22
purine metabolism	21
pyrimidine metabolism	19
tRNA	18
peptidoglycan biosynthesis	16
DNA replication	15
translation factors	14
chaperones and folding catalysts	12
protein export	11
fatty acid biosynthesis	10
quorum sensing	10
rRNA	9
