# Supplementary material for: In Vivo Gene Essentiality and Metabolism in Bordetella pertussis
Source: mSphere. 2019 May 22;4(3):e00694-18. doi: 10.1128/mSphere.00694-18 (PMC6531889; doi:10.1128/mSphere.00694-18)
Supplement: TABLE S4 [file mSphere.00694-18-st004.xlsx]

## Sheet: Day 1 consensus
gene	Tag	gene_name	OctGL2	OctGL3	OctLG4	OctLG5	OctLG6	OctLG8	OctLG9	OctLG10	OctGL12	OctLG13	OctLG14	Sum
gene:BP0001	BP0001	gidA	0	0	0	0	0	0	0	0	0	0	0	0
gene:BP0002	BP0002	gidB	0	0	0	0	0	0	0	0	0	0	0	0
gene:BP0003	BP0003	parA	0	0	0	0	0	0	0	0	0	0	0	0
gene:BP0004	BP0004		0	0	0	0	0	0	0	0	0	0	0	0
IG_gene:BP0005	BP0005		0	0	0	0	0	0	0	0	0	0	0	0
gene:BP0005	BP0005	parB	0	0	0	0	0	0	0	0	0	0	0	0
IG_gene:EBG00000018565	EBG00000018565		0	0	0	0	0	0	0	0	0	0	0	0
gene:EBG00000018565	EBG00000018565	tRNA	0	0	0	0	0	0	0	0	0	0	0	0
IG_gene:EBG00000018581	EBG00000018581		0	0	0	0	0	0	0	0	0	0	0	0
gene:EBG00000018581	EBG00000018581	tRNA	0	0	0	0	0	0	0	0	0	0	0	0
gene:EBG00000018596	EBG00000018596	tRNA	0	0	0	0	0	0	0	0	0	0	0	0
IG_gene:BP0007	BP0007		0	0	0	0	0	0	0	0	0	0	0	0
gene:BP0007	BP0007	tufA	0	0	0	0	0	0	0	0	0	0	0	0
IG_gene:EBG00000018602	EBG00000018602		0	0	0	0	0	0	0	0	0	0	0	0
gene:EBG00000018602	EBG00000018602	tRNA	0	0	0	0	0	0	0	0	0	0	0	0
IG_gene:BP0008	BP0008		0	0	0	0	0	0	0	0	0	0	0	0
gene:BP0008	BP0008	secE	0	0	0	0	0	0	0	0	0	0	0	0
gene:BP0009	BP0009	nusG	0	0	0	0	0	0	0	0	0	0	0	0
IG_gene:BP0010	BP0010		0	0	0	0	0	0	0	0	0	0	0	0
gene:BP0010	BP0010	rplK	0	0	0	0	0	0	0	0	0	0	0	0
gene:BP0011	BP0011	rplA	0	0	0	0	0	0	0	0	0	0	0	0
IG_gene:BP0013	BP0013		0	0	0	0	0	0	0	0	0	0	0	0
gene:BP0013	BP0013	rplJ	0	0	0	0	0	0	0	0	0	0	0	0
IG_gene:BP0014	BP0014		0	0	0	0	0	0	0	0	0	0	0	0
gene:BP0014	BP0014	rplL	0	0	0	0	0	0	0	0	0	0	0	0
IG_gene:BP0015	BP0015		0	0	0	0	0	0	0	0	0	0	0	0
gene:BP0015	BP0015	rpoB	0	0	0	0	0	0	0	0	0	0	0	0
gene:BP0016	BP0016	rpoC	0	0	0	0	0	0	0	0	0	0	0	0
IG_gene:BP0017	BP0017		0	0	0	0	0	0	0	0	0	0	0	0
gene:BP0017	BP0017		0	0	0	0	0	0	0	0	0	0	0	0
IG_gene:BP0018	BP0018		0	0	0	0	0	0	0	0	0	0	0	0
gene:BP0018	BP0018		0	0	0	0	0	0	0	0	0	0	0	0
IG_gene:BP0020	BP0020		0	0	0	0	0	0	0	0	0	0	0	0
gene:BP0020	BP0020		0	0	0	0	0	0	0	0	0	0	0	0
IG_gene:BP0022	BP0022		0	0	0	0	0	0	0	0	0	0	0	0
gene:BP0022	BP0022		0	0	0	0	0	0	0	0	0	0	0	0
gene:BP0023	BP0023		0	0	0	0	0	0	0	0	0	0	0	0
IG_gene:BP0025	BP0025		0	0	0	0	0	0	0	0	0	0	0	0
gene:BP0025	BP0025		0	0	0	0	0	1	1	0	0	0	0	2
gene:BP0026	BP0026		0	0	0	0	0	1	1	0	0	0	0	2
gene:BP0027	BP0027		0	0	0	0	0	1	1	0	0	0	0	2
IG_gene:BP0028	BP0028		0	0	0	0	0	0	0	0	0	0	0	0
gene:BP0028	BP0028		0	0	0	0	0	1	1	0	0	0	0	2
IG_gene:BP0029	BP0029		0	0	0	0	0	1	1	0	0	0	0	2
gene:BP0029	BP0029		0	0	0	0	0	1	1	0	0	0	0	2
gene:BP0030	BP0030		0	0	0	0	0	1	1	0	0	0	0	2
IG_gene:BP0031	BP0031		0	0	0	0	0	0	0	0	0	0	0	0
gene:BP0031	BP0031		0	0	0	0	0	0	0	0	0	0	0	0
gene:BP0032	BP0032		0	0	1	0	1	0	0	0	0	0	0	2
IG_gene:BP0033	BP0033		0	0	0	0	0	0	0	0	0	0	0	0
gene:BP0033	BP0033	glyQ	0	0	0	0	0	0	0	0	0	0	0	0
gene:BP0034	BP0034	glyS	0	0	0	0	0	0	0	0	0	0	0	0
gene:BP0035	BP0035		0	0	0	0	0	0	0	0	0	0	0	0
gene:BP0036	BP0036		0	0	0	0	0	0	0	0	0	0	0	0
gene:BP0037	BP0037		0	0	0	0	0	0	0	0	0	0	0	0
IG_gene:BP0038	BP0038		0	0	0	0	0	0	0	0	0	0	0	0
gene:BP0038	BP0038	gloA	0	0	0	0	0	0	0	0	0	0	0	0
gene:BP0039	BP0039		0	0	0	0	0	0	0	0	0	0	0	0
IG_gene:BP0041	BP0041		0	0	0	0	0	0	0	0	0	0	0	0
gene:BP0041	BP0041		0	0	0	0	0	0	0	0	0	0	0	0
IG_gene:BP0043	BP0043		0	0	0	0	0	0	0	0	0	0	0	0
gene:BP0043	BP0043		0	0	0	0	0	0	0	0	0	0	0	0
IG_gene:BP0045	BP0045		0	0	0	0	0	0	0	0	0	0	0	0
gene:BP0045	BP0045		0	0	0	0	0	0	0	0	0	0	0	0
IG_gene:BP0047	BP0047		0	0	0	0	0	0	0	0	0	0	0	0
gene:BP0047	BP0047	metX	0	0	0	0	0	0	0	0	0	0	0	0
gene:BP0048	BP0048		0	0	0	0	0	0	0	0	0	0	0	0
IG_gene:BP0049	BP0049		0	0	0	0	0	0	0	0	0	0	0	0
gene:BP0049	BP0049		0	0	0	0	0	0	0	0	0	0	0	0
IG_gene:BP0050	BP0050		0	0	0	0	0	0	0	0	0	0	0	0
gene:BP0050	BP0050	ampG	0	0	0	0	0	0	0	0	0	0	0	0
IG_gene:BP0053	BP0053		0	0	0	0	0	0	1	0	0	0	0	1
gene:BP0053	BP0053		0	0	0	0	0	0	1	0	0	0	0	1
IG_gene:BP0055	BP0055		0	0	0	0	0	0	1	0	0	0	0	1
gene:BP0055	BP0055	gltK	0	0	0	0	0	0	1	0	0	0	0	1
gene:BP0056	BP0056	gltJ	0	0	0	0	0	0	1	0	0	0	0	1
gene:BP0057	BP0057		0	0	0	0	0	0	1	0	0	0	0	1
gene:BP0058	BP0058		0	0	0	0	0	0	0	0	0	0	0	0
IG_gene:BP0060	BP0060		0	0	0	0	0	0	0	0	0	0	0	0
gene:BP0060	BP0060		0	0	0	0	0	0	0	0	0	0	0	0
gene:BP0061	BP0061		0	0	0	0	0	0	0	0	0	0	0	0
IG_gene:BP0062	BP0062		0	0	0	0	0	0	0	0	0	0	0	0
gene:BP0062	BP0062		0	0	0	0	0	0	0	0	0	0	0	0
IG_gene:BP0063A	BP0063A		0	0	0	0	0	0	0	0	0	0	0	0
gene:BP0063A	BP0063A		0	0	0	0	0	0	0	0	0	0	0	0
IG_gene:BP0063	BP0063		0	0	0	0	0	0	0	0	0	0	0	0
gene:BP0063	BP0063		0	0	0	0	0	0	0	0	0	0	0	0
IG_gene:BP0064	BP0064		0	0	0	0	0	0	0	0	0	0	0	0
gene:BP0064	BP0064		0	0	0	0	0	0	0	0	0	0	0	0
IG_gene:BP0065	BP0065		0	0	0	0	0	0	0	0	0	0	0	0
gene:BP0065	BP0065		0	0	0	0	0	0	0	0	0	0	0	0
IG_gene:BP0066	BP0066		0	0	0	0	0	0	0	0	0	0	0	0
gene:BP0066	BP0066		0	0	0	0	0	0	0	0	0	0	0	0
IG_gene:BP0067	BP0067		0	0	0	0	0	0	0	0	0	0	0	0
gene:BP0067	BP0067		0	0	0	0	0	0	0	0	0	0	0	0
IG_gene:BP0069	BP0069		0	0	0	0	0	0	0	0	0	0	0	0
gene:BP0069	BP0069		0	0	0	0	0	0	0	0	0	0	0	0
IG_gene:BP0071	BP0071		0	0	0	0	0	0	0	0	0	0	0	0
gene:BP0071	BP0071		0	0	0	0	0	0	0	0	0	0	0	0
IG_gene:BP0072	BP0072		0	0	0	0	0	0	0	0	0	0	0	0
gene:BP0072	BP0072		0	0	0	0	0	0	0	0	0	0	0	0
IG_gene:EBG00000018578	EBG00000018578		0	0	0	0	0	0	0	0	0	0	0	0
gene:EBG00000018578	EBG00000018578	tRNA	0	0	0	0	0	0	0	0	0	0	0	0
IG_gene:BP0074	BP0074		0	0	0	0	0	0	0	0	0	0	0	0
gene:BP0074	BP0074	htpG	0	0	0	0	0	0	0	0	0	0	0	0
IG_gene:BP0075	BP0075		0	0	0	0	0	0	0	0	0	0	0	0
gene:BP0075	BP0075		0	0	0	0	0	0	0	0	0	0	0	0
IG_gene:BP0076	BP0076		0	0	0	0	0	0	0	0	0	0	0	0
gene:BP0076	BP0076	ampD	0	0	0	0	0	0	0	0	0	0	0	0
IG_gene:BP0077	BP0077		0	0	0	0	0	0	0	0	0	0	0	0
gene:BP0078	BP0078		0	0	0	0	0	0	0	0	0	0	0	0
IG_gene:BP0079	BP0079		0	0	0	0	0	0	0	0	0	0	0	0
gene:BP0079	BP0079	ffh	0	0	0	0	0	0	0	0	0	0	0	0
gene:BP0080	BP0080		0	0	0	0	0	0	0	0	0	0	0	0
IG_gene:BP0082	BP0082		0	0	0	0	0	0	0	0	0	0	0	0
gene:BP0082	BP0082	bplL	0	0	0	0	0	0	0	0	0	0	0	0
IG_gene:BP0085	BP0085		0	0	0	0	0	0	0	0	0	0	0	0
gene:BP0085	BP0085	bplI	0	0	0	0	0	0	0	0	0	0	0	0
gene:BP0086	BP0086	bplH	0	0	0	0	0	0	0	0	0	0	0	0
IG_gene:BP0087	BP0087		0	0	0	0	0	0	0	0	0	0	0	0
gene:BP0087	BP0087	bplG	0	0	0	0	0	0	0	0	0	0	0	0
gene:BP0088	BP0088	bplF	0	0	0	0	0	0	0	0	0	0	0	0
gene:BP0089	BP0089	bplE	0	0	0	0	0	0	0	0	0	0	0	0
IG_gene:BP0090	BP0090		0	0	0	0	0	0	0	0	0	0	0	0
gene:BP0090	BP0090	bplD	0	0	0	0	0	0	0	0	0	0	0	0
gene:BP0091	BP0091	bplC	0	0	0	0	0	0	0	0	0	0	0	0
gene:BP0092	BP0092	bplB	0	0	0	0	0	0	0	0	0	0	0	0
gene:BP0093	BP0093	bplA	0	0	0	0	0	0	0	0	0	0	0	0
IG_gene:BP0094	BP0094		0	0	0	0	0	0	0	0	0	0	0	0
gene:BP0094	BP0094	rfaC	0	0	0	0	0	0	0	0	0	0	0	0
gene:BP0095	BP0095	kdtA	0	0	0	0	0	0	0	0	0	0	0	0
gene:BP0096	BP0096		0	0	0	0	0	0	0	0	0	0	0	0
gene:BP0097	BP0097	baf	0	0	0	0	0	0	0	0	0	0	0	0
gene:BP0098	BP0098	birA	0	0	0	0	0	0	0	0	0	0	0	0
IG_gene:BP0099	BP0099		0	0	0	0	0	0	0	0	0	0	0	0
gene:BP0099	BP0099		0	0	0	0	0	0	0	0	0	0	0	0
gene:BP0100	BP0100		0	0	0	0	0	0	0	0	0	0	0	0
IG_gene:BP0101A	BP0101A		0	0	0	0	0	0	0	0	0	0	0	0
gene:BP0101A	BP0101A		0	0	0	0	0	0	0	0	0	0	0	0
IG_gene:BP0101B	BP0101B		0	0	0	0	0	0	0	0	0	0	0	0
gene:BP0101B	BP0101B		0	0	0	0	0	0	0	0	0	0	0	0
IG_gene:BP0102	BP0102		0	0	0	0	0	0	0	0	0	0	0	0
gene:BP0102	BP0102		0	0	0	0	0	0	0	0	0	0	0	0
gene:BP0103	BP0103		0	0	0	0	0	0	0	0	0	0	0	0
gene:BP0104	BP0104		0	0	0	0	0	0	0	0	0	0	0	0
gene:BP0105	BP0105	lipB	0	0	0	0	0	1	1	0	0	0	0	2
IG_gene:BP0106	BP0106		0	0	0	0	0	0	0	0	0	0	0	0
gene:BP0106	BP0106	lipA	0	0	0	0	0	1	1	0	0	0	0	2
gene:BP0107	BP0107	rfbC	1	0	1	0	0	1	1	1	1	1	1	8
IG_gene:BP0108	BP0108		1	0	1	1	1	1	1	1	1	1	1	10
gene:BP0108	BP0108	rfbD	1	0	1	1	1	1	1	1	1	1	1	10
gene:BP0109	BP0109	rfbB	0	0	0	0	0	0	0	0	0	0	0	0
IG_gene:BP0110	BP0110		0	0	0	0	0	0	0	0	0	0	0	0
gene:BP0110	BP0110		0	0	0	0	0	0	0	0	0	0	0	0
IG_gene:BP0112	BP0112		0	0	0	0	0	0	0	0	0	0	0	0
gene:BP0112	BP0112	metC	0	0	0	0	0	0	0	0	0	0	0	0
gene:BP0113	BP0113	dsbA	0	0	0	0	0	0	0	0	0	0	0	0
IG_gene:BP0114	BP0114		0	0	0	0	0	0	0	0	0	0	0	0
gene:BP0114	BP0114		0	0	0	0	0	0	0	0	0	0	0	0
gene:BP0115	BP0115	argS	0	0	0	0	0	0	0	0	0	0	0	0
IG_gene:BP0116	BP0116		0	0	0	0	0	0	0	0	0	0	0	0
gene:BP0116	BP0116		0	0	0	0	0	0	0	0	0	0	0	0
IG_gene:BP0117	BP0117		0	0	0	0	0	0	0	0	0	0	0	0
gene:BP0117	BP0117		0	0	0	0	0	0	0	0	0	0	0	0
IG_gene:BP0118	BP0118		0	0	0	0	0	0	0	0	0	0	0	0
gene:BP0118	BP0118		0	0	0	0	0	0	0	0	0	0	0	0
IG_gene:BP0119	BP0119		0	0	0	0	0	0	0	0	0	0	0	0
gene:BP0119	BP0119		0	0	0	0	0	1	0	0	0	0	0	1
gene:BP0120	BP0120		0	0	0	0	0	1	0	0	0	0	0	1
gene:BP0121	BP0121		0	0	0	0	0	1	0	0	0	0	0	1
IG_gene:BP0122	BP0122		0	0	0	0	0	0	0	0	0	0	0	0
gene:BP0122	BP0122		0	0	0	0	0	1	0	0	0	0	0	1
gene:BP0123	BP0123		0	0	0	0	0	1	0	0	0	0	0	1
IG_gene:BP0124	BP0124		0	0	0	0	0	0	0	0	0	0	0	0
gene:BP0124	BP0124		0	0	0	0	0	0	0	0	0	0	0	0
IG_gene:BP0126	BP0126		0	0	0	0	0	0	0	0	0	0	0	0
gene:BP0126	BP0126		0	0	0	0	0	1	0	0	0	0	0	1
IG_gene:BP0128	BP0128		0	0	0	0	0	1	0	0	0	0	0	1
gene:BP0128	BP0128		0	0	0	0	0	1	0	0	0	0	0	1
IG_gene:BP0130	BP0130		0	0	0	0	0	1	0	0	0	0	0	1
gene:BP0130	BP0130		0	0	0	0	0	1	0	0	0	0	0	1
IG_gene:BP0131	BP0131		0	0	0	0	0	0	0	0	0	0	0	0
gene:BP0131	BP0131	leuA	0	0	0	0	0	1	0	0	0	0	0	1
IG_gene:BP0132	BP0132		0	0	0	0	0	0	0	0	0	0	0	0
gene:BP0132	BP0132		0	0	0	0	0	0	0	0	0	0	0	0
IG_gene:BP0133	BP0133		0	0	0	0	0	0	0	0	0	0	0	0
gene:BP0133	BP0133	rpoN	0	0	0	0	0	0	0	0	0	0	0	0
IG_gene:BP0134	BP0134		0	0	0	0	0	0	0	0	0	0	0	0
gene:BP0134	BP0134		0	0	0	0	0	0	0	0	0	0	0	0
gene:BP0135	BP0135		0	0	0	0	0	0	0	0	0	0	0	0
IG_gene:BP0137	BP0137		0	0	0	0	0	0	0	0	0	0	0	0
gene:BP0137	BP0137		0	0	0	0	0	0	0	0	0	0	0	0
IG_gene:BP0139	BP0139		0	0	0	0	0	0	0	0	0	0	0	0
gene:BP0139	BP0139	ilvA	0	0	0	0	0	0	1	0	0	0	0	1
IG_gene:BP0141	BP0141		0	0	0	0	0	0	1	0	0	0	0	1
gene:BP0141	BP0141		1	1	1	1	1	0	0	0	0	0	1	6
gene:BP0142	BP0142		0	0	0	0	0	0	0	0	0	0	0	0
gene:BP0143	BP0143		0	0	0	0	0	0	0	0	0	0	0	0
gene:BP0144	BP0144		0	0	0	0	0	0	0	0	0	0	0	0
gene:BP0145	BP0145		0	0	0	0	0	0	0	1	0	0	0	1
IG_gene:BP0148	BP0148		0	0	0	0	0	0	0	1	0	0	0	1
gene:BP0148	BP0148		0	0	0	0	0	0	0	1	0	0	0	1
IG_gene:BP0149	BP0149		0	0	0	0	0	0	0	1	0	0	0	1
gene:BP0149	BP0149		0	0	0	0	0	0	0	1	0	0	0	1
IG_gene:BP0151	BP0151		0	0	0	0	0	0	0	1	0	0	0	1
gene:BP0151	BP0151		0	0	0	0	0	0	0	1	0	0	0	1
gene:BP0152	BP0152		0	0	0	0	0	0	0	1	0	0	0	1
IG_gene:BP0153	BP0153		0	0	0	0	0	0	0	0	0	0	0	0
gene:BP0153	BP0153		0	0	0	0	0	0	0	1	0	0	0	1
IG_gene:BP0154	BP0154		0	0	0	0	0	0	0	1	0	0	0	1
gene:BP0154	BP0154	brg1	0	0	0	0	0	0	0	1	0	0	0	1
gene:BP0155	BP0155	serA	0	0	0	0	0	0	0	1	0	0	0	1
IG_gene:BP0156	BP0156		0	0	0	0	0	0	0	0	0	0	0	0
gene:BP0156	BP0156		0	0	0	0	0	0	0	0	0	0	0	0
IG_gene:BP0157	BP0157		0	0	0	0	0	0	0	0	0	0	0	0
gene:BP0157	BP0157		0	0	0	0	0	0	0	0	0	0	0	0
gene:BP0158	BP0158		0	0	0	0	0	0	0	0	0	0	0	0
IG_gene:BP0159	BP0159		0	0	0	0	0	0	0	0	0	0	0	0
gene:BP0159	BP0159	phoR	0	0	0	0	0	0	0	0	0	0	0	0
gene:BP0160	BP0160	phoB	0	0	0	0	0	0	0	0	0	0	0	0
IG_gene:BP0161	BP0161		0	0	0	0	0	0	0	0	0	0	0	0
gene:BP0161	BP0161	ubiE	0	0	0	0	0	0	0	0	0	0	0	0
IG_gene:BP0162	BP0162		0	0	0	0	0	0	0	0	0	0	0	0
gene:BP0162	BP0162		0	0	0	0	0	0	0	0	0	0	0	0
IG_gene:BP0163	BP0163		0	0	0	0	0	0	0	0	0	0	0	0
gene:BP0163	BP0163		0	0	0	0	0	0	0	0	0	0	0	0
gene:BP0164	BP0164	ubiB	0	0	0	0	0	0	0	0	0	0	0	0
IG_gene:BP0166	BP0166		0	0	0	0	0	0	0	0	0	0	0	0
gene:BP0166	BP0166		0	0	0	0	0	0	0	0	0	0	0	0
IG_gene:BP0168	BP0168		0	0	0	0	0	1	0	0	0	0	0	1
gene:BP0168	BP0168		0	0	0	0	0	1	0	0	0	0	0	1
gene:BP0169	BP0169		0	0	0	0	0	1	0	0	0	0	0	1
IG_gene:BP0170	BP0170		0	0	0	0	0	1	0	0	0	0	0	1
gene:BP0170	BP0170	rhlE	0	0	0	0	0	1	0	0	0	0	0	1
gene:BP0171	BP0171		0	0	0	0	0	1	0	0	0	0	0	1
gene:BP0172	BP0172	prfC	0	0	0	0	0	1	0	0	0	0	0	1
gene:BP0173	BP0173		0	0	0	0	0	1	0	0	0	0	0	1
gene:BP0174	BP0174	bfr	0	0	0	0	0	0	0	0	0	0	0	0
IG_gene:BP0175	BP0175		0	0	0	0	0	0	0	0	0	0	0	0
gene:BP0175	BP0175		0	0	0	0	0	0	0	0	0	0	0	0
IG_gene:BP0177	BP0177		0	0	0	0	0	0	0	0	0	0	0	0
gene:BP0177	BP0177		0	0	0	0	0	0	0	0	0	0	0	0
IG_gene:BP0178	BP0178		0	0	0	0	0	0	0	0	0	0	0	0
gene:BP0178	BP0178		0	0	0	0	0	0	0	0	0	0	0	0
IG_gene:BP0179	BP0179		0	0	0	0	0	0	0	0	0	0	0	0
gene:BP0179	BP0179		0	0	0	0	0	0	0	0	0	0	0	0
gene:BP0180	BP0180	metG	0	0	0	0	0	0	0	0	0	0	0	0
IG_gene:BP0181	BP0181		0	0	0	0	0	0	0	0	0	0	0	0
gene:BP0181	BP0181		0	0	0	0	0	0	0	0	0	0	0	0
IG_gene:BP0182	BP0182		0	0	0	0	0	0	0	0	0	0	0	0
gene:BP0182	BP0182		0	0	0	0	0	0	0	0	0	0	0	0
gene:BP0183	BP0183		0	0	0	0	0	0	0	0	0	0	0	0
gene:BP0184	BP0184		0	0	0	0	0	0	0	0	0	0	0	0
IG_gene:BP0185	BP0185		0	0	0	1	1	0	0	0	0	0	0	2
gene:BP0185	BP0185	dcd	0	0	0	1	1	0	0	0	0	0	0	2
gene:BP0186	BP0186		0	0	0	0	0	0	1	0	0	0	0	1
gene:BP0187	BP0187		0	0	0	0	0	1	1	0	0	0	0	2
IG_gene:BP0189	BP0189		0	0	0	0	0	1	1	0	0	0	0	2
gene:BP0189	BP0189		0	0	0	0	0	1	1	0	0	0	0	2
IG_gene:BP0190	BP0190		0	0	1	0	1	1	1	0	0	0	0	4
gene:BP0190	BP0190		0	0	1	1	1	1	1	1	1	1	1	9
gene:BP0191	BP0191		0	0	0	0	0	1	1	1	0	0	0	3
IG_gene:BP0192	BP0192		0	0	0	0	0	0	0	0	0	0	0	0
gene:BP0192	BP0192		0	0	0	0	0	0	0	0	0	0	0	0
IG_gene:BP0193	BP0193		0	0	0	0	0	0	1	0	0	0	0	1
gene:BP0193	BP0193	sodA	0	0	0	0	0	1	1	0	0	0	0	2
gene:BP0194	BP0194		0	0	0	0	0	1	1	0	0	0	0	2
IG_gene:BP0195	BP0195		0	0	0	0	0	1	1	0	0	0	0	2
gene:BP0195	BP0195	gcvT	0	0	0	0	0	1	1	0	0	1	0	3
gene:BP0196	BP0196	gcvH	0	0	0	0	0	1	1	1	0	1	1	5
IG_gene:BP0197	BP0197		0	0	0	0	0	0	0	0	0	0	0	0
gene:BP0197	BP0197	gcvP	0	0	0	0	0	1	1	1	0	1	1	5
IG_gene:BP0198	BP0198		0	0	0	0	0	0	0	0	0	0	0	0
gene:BP0198	BP0198		0	0	0	0	0	0	1	1	0	0	0	2
IG_gene:BP0199	BP0199		0	0	0	0	0	0	1	0	0	0	0	1
gene:BP0199	BP0199		0	0	0	0	0	0	0	0	0	0	0	0
IG_gene:BP0200	BP0200		0	0	0	0	0	0	0	0	0	0	0	0
gene:BP0200	BP0200		0	0	0	0	0	0	0	0	0	0	0	0
IG_gene:BP0202	BP0202		0	0	0	0	0	0	0	0	0	0	0	0
gene:BP0202	BP0202		0	0	0	0	0	0	0	0	0	0	0	0
IG_gene:BP0203	BP0203		0	0	0	0	0	0	0	0	0	0	0	0
gene:BP0203	BP0203		0	0	0	0	0	0	0	0	0	0	0	0
IG_gene:BP0204	BP0204		0	0	0	0	0	0	0	0	0	0	0	0
gene:BP0204	BP0204		0	0	0	0	0	1	1	1	0	0	0	3
gene:BP0205	BP0205		0	0	0	0	0	1	1	1	0	0	0	3
IG_gene:BP0206	BP0206		0	0	0	0	0	1	1	1	0	0	0	3
gene:BP0206	BP0206	thiC	0	0	0	0	0	1	1	1	0	1	1	5
gene:BP0207	BP0207		0	0	0	0	0	1	1	1	0	0	0	3
IG_gene:BP0208	BP0208		0	0	0	0	0	1	1	1	0	0	0	3
gene:BP0208	BP0208		0	0	0	0	0	1	1	1	0	0	0	3
gene:BP0209	BP0209		0	0	0	0	0	1	1	1	0	0	0	3
IG_gene:BP0210	BP0210		0	0	0	0	0	0	0	0	0	0	0	0
gene:BP0210	BP0210		0	0	0	0	0	0	0	0	0	0	0	0
IG_gene:BP0211	BP0211		0	0	0	0	0	0	0	0	0	0	0	0
gene:BP0211	BP0211		0	0	0	0	0	0	0	0	0	0	0	0
gene:BP0212	BP0212		0	0	0	0	0	0	1	1	0	0	0	2
IG_gene:BP0213	BP0213		0	0	0	0	0	0	1	1	0	0	0	2
gene:BP0213	BP0213		0	0	0	0	0	0	1	1	0	0	0	2
gene:BP0214	BP0214		0	0	0	0	0	0	1	1	0	0	0	2
IG_gene:BP0215	BP0215		0	0	0	0	0	0	1	1	0	0	0	2
gene:BP0215	BP0215	ppc	0	0	0	0	0	0	1	1	0	0	0	2
IG_gene:BP0216	BP0216		0	0	0	0	0	0	0	0	0	0	0	0
gene:BP0216	BP0216	sphB1	0	0	0	1	1	0	0	0	0	0	0	2
IG_gene:BP0217	BP0217		0	0	0	0	0	0	0	0	0	0	0	0
gene:BP0217	BP0217		0	0	0	0	0	0	0	0	0	0	0	0
IG_gene:BP0218	BP0218		0	0	0	0	0	0	0	0	0	0	0	0
gene:BP0218	BP0218		0	0	0	0	0	0	0	0	0	0	0	0
IG_gene:BP0219	BP0219		0	0	0	0	0	0	0	0	0	0	0	0
gene:BP0219	BP0219		0	0	0	0	0	0	0	0	0	0	0	0
gene:BP0220	BP0220		0	0	0	0	0	0	0	0	0	0	0	0
IG_gene:BP0221	BP0221		0	0	0	0	0	0	0	0	0	0	0	0
gene:BP0221	BP0221	catI	0	0	0	0	0	0	0	0	0	0	0	0
gene:BP0222	BP0222	catJ	0	0	0	0	0	0	0	0	0	0	0	0
IG_gene:BP0223	BP0223		0	0	0	0	0	0	0	0	0	0	0	0
gene:BP0223	BP0223	catC2	0	0	0	0	0	0	0	0	0	0	0	0
gene:BP0224	BP0224		0	0	0	0	0	0	0	0	0	0	0	0
gene:BP0225	BP0225	catD2	0	0	0	0	0	0	0	0	0	0	0	0
gene:BP0226	BP0226		0	0	0	0	0	0	0	0	0	0	0	0
gene:BP0227	BP0227	psiF	0	0	0	0	0	0	0	0	0	0	0	0
IG_gene:BP0228	BP0228		0	0	0	0	0	0	0	0	0	0	0	0
gene:BP0228	BP0228		0	0	0	0	0	0	0	0	0	0	0	0
IG_gene:BP0229	BP0229		0	0	0	0	0	0	0	0	0	0	0	0
gene:BP0229	BP0229		0	0	0	0	0	0	0	0	0	0	0	0
IG_gene:BP0231	BP0231		0	0	0	0	0	0	0	0	0	0	0	0
gene:BP0231	BP0231	pcaC	0	0	0	0	0	1	1	0	0	0	0	2
IG_gene:BP0233	BP0233		0	0	0	0	0	1	1	0	0	0	0	2
gene:BP0233	BP0233		0	0	0	0	0	1	1	0	0	0	0	2
gene:BP0234	BP0234		0	0	0	0	0	1	1	0	0	0	0	2
IG_gene:BP0235	BP0235		0	0	0	0	0	0	0	0	0	0	0	0
gene:BP0235	BP0235		0	0	0	0	0	0	1	0	0	0	0	1
IG_gene:BP0237	BP0237		0	0	0	0	0	0	1	0	0	0	0	1
gene:BP0237	BP0237		0	0	0	0	0	0	1	0	0	0	0	1
gene:BP0238	BP0238	folK	0	0	0	0	0	0	0	0	0	0	0	0
gene:BP0239	BP0239	pcnB	0	0	0	0	0	0	0	0	0	0	0	0
gene:BP0240	BP0240		0	0	0	0	0	0	0	0	0	0	0	0
gene:BP0241	BP0241		0	0	0	0	0	0	0	0	0	0	0	0
IG_gene:BP0242	BP0242		1	1	1	1	1	0	0	0	0	0	0	5
gene:BP0242	BP0242	purM	1	1	1	1	1	0	1	0	0	0	1	7
IG_gene:BP0243	BP0243		1	1	1	1	1	0	1	0	1	1	1	9
gene:BP0243	BP0243	miaA	1	1	1	1	1	0	1	1	1	1	1	10
gene:BP0244	BP0244	mutL	1	1	1	1	1	0	1	1	1	1	1	10
IG_gene:BP0245	BP0245		0	0	0	0	0	0	1	1	0	0	0	2
gene:BP0245	BP0245	dedA	0	0	0	0	0	0	1	1	0	0	0	2
IG_gene:BP0246	BP0246		0	0	0	0	0	0	1	1	0	0	0	2
gene:BP0246	BP0246	amiC	0	0	0	0	0	0	0	0	0	0	0	0
gene:BP0247	BP0247		0	0	0	0	0	0	0	0	0	0	0	0
IG_gene:BP0248	BP0248		0	0	0	0	0	0	0	0	0	0	0	0
gene:BP0248	BP0248	fumC	0	0	0	0	0	0	0	0	0	0	0	0
gene:BP0249	BP0249		0	0	0	0	0	0	1	1	0	0	0	2
IG_gene:BP0250	BP0250		0	0	0	0	1	0	1	1	0	1	1	5
gene:BP0250	BP0250		0	0	0	0	1	0	1	1	0	1	1	5
gene:BP0251	BP0251		0	0	0	0	0	0	1	1	0	0	0	2
IG_gene:BP0252	BP0252		0	0	0	0	0	0	1	1	0	0	0	2
gene:BP0252	BP0252	ggt	0	0	0	0	0	0	1	1	0	0	0	2
gene:BP0253	BP0253		0	0	0	0	0	0	1	1	0	0	0	2
IG_gene:BP0254	BP0254		0	0	0	0	0	0	0	0	0	0	0	0
gene:BP0254	BP0254		0	0	0	0	0	0	1	1	0	0	0	2
IG_gene:BP0256	BP0256		0	0	0	0	0	0	0	0	0	0	0	0
gene:BP0256	BP0256		0	0	0	0	0	0	0	0	0	0	0	0
IG_gene:BP0258	BP0258		1	0	1	0	0	0	0	0	0	0	0	2
gene:BP0258	BP0258		1	0	1	0	0	0	0	0	0	0	0	2
IG_gene:BP0259	BP0259		1	0	1	0	0	1	1	0	0	0	0	4
gene:BP0259	BP0259	cydA	1	0	1	0	0	1	1	0	0	0	0	4
gene:BP0260	BP0260	cydB	1	0	1	0	0	1	1	0	0	0	0	4
gene:BP0261	BP0261		1	0	1	0	0	1	1	0	0	0	0	4
gene:BP0262	BP0262		1	0	1	0	0	1	1	0	0	0	0	4
gene:BP0263	BP0263		1	0	0	0	0	1	1	0	0	0	0	3
IG_gene:BP0264	BP0264		0	0	0	0	0	1	1	0	0	0	0	2
gene:BP0264	BP0264	apt	0	0	0	0	0	1	1	0	0	0	0	2
IG_gene:BP0266	BP0266		0	0	0	0	0	1	1	0	0	0	0	2
gene:BP0266	BP0266		0	0	0	0	0	1	1	0	0	0	0	2
IG_gene:BP0268	BP0268		0	0	0	0	0	1	1	0	0	0	0	2
gene:BP0268	BP0268		0	0	0	0	0	0	0	0	0	0	0	0
IG_gene:BP0270	BP0270		0	0	0	0	0	0	0	0	0	0	0	0
gene:BP0270	BP0270		0	0	0	0	0	0	1	0	0	0	0	1
gene:BP0271	BP0271		0	0	0	0	0	0	1	0	0	0	0	1
IG_gene:BP0272	BP0272		0	0	0	0	0	0	1	0	0	0	0	1
gene:BP0272	BP0272		0	0	0	0	0	0	1	0	0	0	0	1
gene:EBG00000018562	EBG00000018562	tRNA	0	0	0	0	0	0	1	0	0	0	0	1
IG_gene:BP0273	BP0273		0	0	0	0	0	0	0	0	0	0	0	0
gene:BP0273	BP0273	sspB	0	0	0	0	0	0	1	0	0	0	0	1
gene:BP0274	BP0274	sspA	0	0	0	0	0	0	0	0	0	0	0	0
IG_gene:BP0275	BP0275		0	0	0	0	0	0	0	0	0	0	0	0
gene:BP0275	BP0275	petC	0	0	0	0	0	1	1	0	0	0	0	2
IG_gene:BP0276	BP0276		0	0	0	0	0	1	1	0	0	0	0	2
gene:BP0276	BP0276	petB	0	0	0	0	0	1	1	0	0	0	0	2
IG_gene:BP0277	BP0277		0	0	0	0	0	1	1	0	0	0	0	2
gene:BP0277	BP0277	petA	0	0	0	0	0	1	1	0	0	0	0	2
IG_gene:BP0278	BP0278		0	0	0	0	0	1	1	0	0	0	0	2
gene:BP0278	BP0278	mscL	0	0	0	0	0	1	1	0	0	0	0	2
gene:BP0279	BP0279		0	0	0	0	0	1	1	0	0	0	0	2
IG_gene:BP0280	BP0280		0	0	0	0	0	1	1	0	0	0	0	2
gene:BP0280	BP0280	degQ	0	0	0	0	0	1	1	0	0	0	0	2
gene:BP0281	BP0281		0	0	0	0	0	0	0	0	0	0	0	0
IG_gene:BP0282	BP0282		0	0	0	0	0	0	0	0	0	0	0	0
gene:BP0282	BP0282		0	0	0	0	0	1	1	0	0	0	0	2
gene:BP0283	BP0283		0	0	0	0	0	1	1	0	0	0	0	2
gene:BP0284	BP0284		0	0	0	0	0	1	1	1	0	0	0	3
gene:BP0285	BP0285		0	0	0	0	0	1	1	1	0	0	0	3
IG_gene:BP0286	BP0286		0	0	0	0	0	1	1	1	0	0	0	3
gene:BP0286	BP0286		0	0	0	0	0	1	1	1	0	0	0	3
IG_gene:BP0287	BP0287		0	0	0	0	0	0	0	0	0	0	0	0
gene:BP0287	BP0287	leuA	0	0	0	0	0	1	1	1	0	0	0	3
IG_gene:BP0288	BP0288		0	0	0	0	0	1	1	1	0	0	0	3
gene:BP0288	BP0288		0	0	0	1	0	1	1	1	0	0	0	4
IG_gene:BP0289	BP0289		0	0	0	1	0	1	1	1	0	0	1	5
gene:BP0289	BP0289	ilvD	0	1	1	1	0	1	1	1	1	1	1	9
gene:BP0290	BP0290		0	1	0	1	0	1	1	1	1	1	0	7
IG_gene:BP0291	BP0291		0	1	0	1	0	1	1	1	1	1	0	7
gene:BP0291	BP0291		0	0	0	0	0	1	1	1	0	0	0	3
IG_gene:BP0294	BP0294		0	0	0	0	0	1	1	1	0	0	0	3
gene:BP0294	BP0294		0	0	0	0	0	1	1	1	0	0	0	3
gene:BP0295	BP0295		0	0	0	0	0	0	0	0	0	0	0	0
IG_gene:BP0296	BP0296		0	0	0	0	0	0	0	0	0	0	0	0
gene:BP0296	BP0296		0	0	0	0	0	0	0	0	0	0	0	0
IG_gene:BP0297	BP0297		0	0	0	0	0	0	0	0	0	0	0	0
gene:BP0297	BP0297		0	0	0	0	0	0	0	0	0	0	0	0
gene:BP0298	BP0298		0	0	0	0	0	1	1	0	0	0	0	2
IG_gene:BP0299	BP0299		0	0	0	0	0	0	0	0	0	0	0	0
gene:BP0299	BP0299		0	0	0	0	0	1	1	0	0	0	0	2
gene:BP0300	BP0300		0	0	1	1	1	1	1	0	0	0	1	6
IG_gene:BP0301	BP0301		0	0	1	0	1	1	1	0	0	0	1	5
gene:BP0301	BP0301		0	0	0	0	0	1	1	0	0	0	1	3
IG_gene:BP0302	BP0302		0	0	0	0	0	1	1	0	0	0	1	3
gene:BP0302	BP0302		0	0	0	0	0	1	1	0	0	0	1	3
gene:BP0303	BP0303		0	0	0	0	0	1	1	0	0	0	1	3
gene:BP0304	BP0304		0	0	0	0	0	1	1	0	0	0	1	3
gene:BP0305	BP0305		0	0	0	0	0	1	1	0	0	0	1	3
IG_gene:BP0309	BP0309		0	0	0	0	0	1	1	0	0	0	1	3
gene:BP0309	BP0309		0	0	0	0	0	1	1	0	1	0	1	4
gene:BP0310	BP0310		0	0	0	0	0	1	1	0	1	0	1	4
gene:BP0311	BP0311		0	0	0	0	0	1	1	0	1	0	1	4
gene:BP0312	BP0312		0	0	0	0	0	1	1	0	1	0	1	4
IG_gene:BP0313	BP0313		0	0	0	0	0	0	0	0	0	0	0	0
gene:BP0313	BP0313		0	0	0	0	0	1	1	0	1	0	1	4
IG_gene:BP0314	BP0314		0	0	0	0	0	0	0	0	0	0	0	0
gene:BP0314	BP0314		0	0	0	0	0	1	1	0	1	0	1	4
IG_gene:BP0315	BP0315		0	0	0	0	0	0	0	0	0	0	0	0
gene:BP0315	BP0315	hemL	0	0	0	0	0	0	0	0	0	0	0	0
IG_gene:BP0316	BP0316		0	0	0	0	0	0	0	0	0	0	0	0
gene:BP0316	BP0316	thiE	0	0	0	0	0	0	0	0	0	0	0	0
gene:BP0317	BP0317	thiD	0	0	0	0	0	0	0	0	0	0	0	0
IG_gene:BP0318	BP0318		0	0	0	0	0	0	0	0	0	0	0	0
gene:BP0318	BP0318	rubA	0	0	0	0	0	0	0	0	0	0	0	0
IG_gene:BP0319	BP0319		0	0	0	0	0	0	0	0	0	0	0	0
gene:BP0319	BP0319		0	0	0	0	0	0	0	0	0	0	0	0
gene:BP0320	BP0320		0	0	0	0	0	0	0	0	0	0	0	0
gene:BP0321	BP0321	pyrB	0	0	0	0	0	0	0	0	0	0	0	0
gene:BP0322	BP0322	pyrC	0	0	0	0	0	0	0	0	1	0	0	1
IG_gene:BP0323	BP0323		0	0	0	0	0	0	0	0	1	1	1	3
gene:BP0323	BP0323		0	0	0	0	0	0	0	0	1	1	1	3
gene:BP0324	BP0324	apaH	0	0	0	0	0	0	0	0	1	1	1	3
gene:BP0325	BP0325		0	0	0	0	0	0	0	0	0	0	0	0
IG_gene:BP0326	BP0326		0	0	0	0	0	0	0	0	0	0	0	0
gene:BP0326	BP0326	mtgA	0	0	0	0	0	0	0	0	0	0	0	0
IG_gene:BP0327	BP0327		0	0	0	0	0	0	0	0	0	0	0	0
gene:BP0327	BP0327		0	0	0	0	0	0	0	0	0	0	0	0
gene:BP0328	BP0328		0	0	0	0	0	1	1	0	0	0	0	2
gene:BP0329	BP0329		0	0	0	0	0	1	1	0	0	0	0	2
gene:BP0330	BP0330		0	0	0	0	0	1	1	0	0	0	0	2
gene:BP0331	BP0331		0	0	0	0	0	1	1	0	0	0	0	2
gene:BP0332	BP0332		0	0	0	0	0	1	1	0	0	0	0	2
IG_gene:BP0333	BP0333		0	0	0	0	0	1	1	0	0	0	0	2
gene:BP0333	BP0333		0	0	0	0	0	1	1	0	0	0	0	2
gene:BP0334	BP0334		0	0	0	0	0	1	1	0	0	0	0	2
IG_gene:BP0337	BP0337		0	0	0	0	0	1	1	0	0	0	0	2
gene:BP0337	BP0337		0	0	0	0	0	1	1	0	0	0	0	2
gene:BP0338	BP0338		0	0	0	0	0	1	1	0	0	0	0	2
IG_gene:BP0339	BP0339		0	0	0	0	0	1	1	0	0	0	0	2
gene:BP0339	BP0339	ogt	0	0	0	0	0	1	1	0	0	0	0	2
gene:BP0340	BP0340	alkB	0	0	0	0	0	1	1	0	0	0	0	2
gene:BP0341	BP0341		0	0	0	0	0	1	1	0	0	0	0	2
IG_gene:BP0342	BP0342		0	0	0	0	0	1	1	0	0	0	0	2
gene:BP0342	BP0342		0	0	0	0	0	1	1	0	0	0	0	2
gene:BP0343	BP0343	bhuV	0	0	0	0	0	1	1	0	0	0	0	2
gene:BP0344	BP0344	bhuU	0	0	0	0	0	1	1	0	0	0	0	2
gene:BP0345	BP0345	bhuT	0	0	0	0	0	1	1	0	0	0	0	2
gene:BP0346	BP0346	bhuS	0	0	0	0	0	1	1	0	0	0	0	2
IG_gene:BP0347	BP0347		0	0	0	0	0	0	0	0	0	0	0	0
gene:BP0347	BP0347	bhuR	0	0	0	0	0	0	1	0	0	0	0	1
IG_gene:BP0348	BP0348		0	0	0	0	0	0	0	0	0	0	0	0
gene:BP0348	BP0348	hurR	0	0	0	0	0	0	1	0	0	0	0	1
gene:BP0349	BP0349	hurI	0	0	0	0	0	0	0	0	0	0	0	0
IG_gene:BP0350	BP0350		0	0	0	0	0	0	0	0	0	0	0	0
gene:BP0350	BP0350		0	0	0	0	0	0	0	0	0	0	0	0
IG_gene:BP0351	BP0351		0	0	0	0	0	0	0	0	0	0	0	0
gene:BP0351	BP0351		0	0	0	0	0	0	0	0	0	0	0	0
IG_gene:BP0352	BP0352		0	0	0	0	0	0	0	0	0	0	0	0
gene:BP0352	BP0352		0	0	0	0	0	0	0	0	0	0	0	0
gene:BP0353	BP0353		0	0	0	0	0	0	0	0	0	0	0	0
gene:BP0354	BP0354		0	0	0	0	0	0	0	0	0	0	0	0
gene:BP0355	BP0355		0	0	0	0	0	0	0	0	0	0	0	0
IG_gene:BP0356	BP0356		0	0	0	0	0	0	0	0	0	0	0	0
gene:BP0356	BP0356		0	0	0	0	0	0	0	0	0	0	0	0
IG_gene:BP0357	BP0357		0	0	0	0	0	0	0	0	0	0	0	0
gene:BP0357	BP0357		0	0	0	0	0	0	0	0	0	0	0	0
IG_gene:BP0358	BP0358		0	0	0	0	0	0	0	0	0	0	0	0
gene:BP0358	BP0358		0	0	0	0	0	0	0	0	0	0	0	0
IG_gene:BP0359	BP0359		0	0	0	0	0	0	0	0	0	0	0	0
gene:BP0359	BP0359		0	0	0	0	0	0	0	1	0	0	0	1
gene:BP0360	BP0360		0	0	0	0	0	0	0	1	0	0	0	1
gene:BP0361	BP0361		0	0	0	0	0	0	0	1	0	0	0	1
gene:BP0362	BP0362		0	0	0	0	0	0	0	1	0	0	0	1
IG_gene:BP0363	BP0363		0	0	0	0	0	0	0	1	0	0	0	1
gene:BP0363	BP0363		0	0	0	0	0	0	0	1	0	0	0	1
IG_gene:BP0364	BP0364		0	0	0	0	0	0	0	1	0	0	0	1
gene:BP0364	BP0364		0	0	0	0	0	0	0	1	0	0	0	1
gene:BP0365	BP0365		0	0	0	0	0	0	0	0	0	0	0	0
IG_gene:BP0367	BP0367		0	0	0	0	0	0	0	0	0	0	0	0
gene:BP0367	BP0367		0	0	0	0	0	0	0	0	0	0	0	0
gene:BP0368	BP0368	gdhA	0	0	0	0	0	0	0	0	0	0	0	0
IG_gene:BP0369	BP0369		0	0	1	0	0	0	0	0	0	0	0	1
gene:BP0369	BP0369		0	0	1	0	0	0	0	0	0	0	0	1
IG_gene:BP0370	BP0370		0	0	1	0	0	0	0	0	0	0	0	1
gene:BP0370	BP0370	pyrE	0	0	1	0	0	0	0	0	0	0	0	1
gene:BP0371	BP0371	gatB	0	0	0	0	0	0	0	0	0	0	0	0
gene:BP0372	BP0372	gatA	0	0	0	0	0	0	0	0	0	0	0	0
gene:BP0373	BP0373	gatC	0	0	0	0	0	0	0	0	0	0	0	0
IG_gene:BP0374	BP0374		0	0	0	0	0	0	0	0	0	0	0	0
gene:BP0374	BP0374	mreB	0	0	0	0	0	0	0	0	0	0	0	0
IG_gene:BP0375	BP0375		0	0	0	0	0	0	0	0	0	0	0	0
gene:BP0375	BP0375	mreC	0	0	0	0	0	0	0	0	0	0	0	0
gene:BP0376	BP0376	mreD	0	0	0	0	0	0	0	0	0	0	0	0
gene:BP0377	BP0377	mrdA	0	0	0	0	0	0	0	0	0	0	0	0
gene:BP0378	BP0378	mrdB	0	0	0	0	0	0	0	0	0	0	0	0
gene:BP0379	BP0379	ldh	0	0	0	0	0	0	0	0	0	0	0	0
gene:BP0380	BP0380		0	0	0	0	0	0	0	0	0	0	0	0
IG_gene:BP0381	BP0381		0	0	0	0	0	0	0	0	0	0	0	0
gene:BP0381	BP0381		0	0	0	0	0	0	0	0	0	0	0	0
IG_gene:BP0382	BP0382		0	0	0	0	0	0	0	0	0	0	0	0
gene:BP0382	BP0382		0	0	0	0	0	0	0	0	0	0	0	0
gene:BP0383	BP0383	argB	0	0	0	0	0	0	0	0	0	0	0	0
IG_gene:BP0385	BP0385		0	0	0	0	0	0	0	0	0	0	0	0
gene:BP0385	BP0385		0	0	0	0	0	0	0	0	0	0	0	0
IG_gene:BP0386	BP0386		0	0	0	0	0	0	0	0	0	0	0	0
gene:BP0386	BP0386		0	0	0	0	0	0	0	0	0	1	1	2
gene:BP0387	BP0387		0	0	1	0	0	0	0	0	1	1	1	4
gene:BP0388	BP0388		0	0	0	0	0	1	1	0	0	1	1	4
IG_gene:BP0390	BP0390		0	0	0	0	0	1	1	0	0	0	0	2
gene:BP0390	BP0390		0	0	0	0	0	1	1	0	0	0	0	2
gene:BP0391	BP0391	ogt	0	0	0	0	0	1	1	0	0	0	0	2
gene:BP0392	BP0392		0	0	0	0	0	0	0	0	0	0	0	0
IG_gene:BP0394	BP0394		0	0	0	0	0	0	0	0	0	0	0	0
gene:BP0394	BP0394		0	0	0	0	0	1	0	0	0	0	0	1
IG_gene:BP0395	BP0395		0	0	0	0	0	0	0	0	0	0	0	0
gene:BP0395	BP0395		0	0	0	0	0	1	0	0	0	0	0	1
gene:BP0396	BP0396		0	0	0	0	0	1	0	0	0	0	0	1
gene:BP0397	BP0397		0	0	0	0	0	1	0	0	0	0	0	1
IG_gene:BP0398	BP0398		0	0	0	0	0	1	0	0	0	0	0	1
gene:BP0398	BP0398		0	0	0	0	0	1	0	0	0	0	0	1
gene:BP0399	BP0399		0	0	0	0	0	1	0	0	0	0	0	1
IG_gene:BP0402	BP0402		0	0	0	0	0	0	0	0	0	0	0	0
gene:BP0402	BP0402	gltS	0	0	0	0	0	1	1	0	0	0	0	2
gene:BP0403	BP0403		0	0	0	0	0	1	1	0	0	0	0	2
gene:BP0404	BP0404	atoE	0	0	0	0	0	1	1	0	0	0	0	2
IG_gene:BP0405	BP0405		0	0	0	0	0	1	1	0	0	0	0	2
gene:BP0405	BP0405		0	0	0	0	0	1	1	0	0	0	0	2
IG_gene:EBG00000018601	EBG00000018601		0	0	0	0	0	1	1	0	0	0	0	2
gene:EBG00000018601	EBG00000018601	tRNA	0	0	0	0	0	0	0	0	0	0	0	0
IG_gene:BP0406	BP0406		0	0	0	0	0	0	0	0	0	0	0	0
gene:BP0406	BP0406	dnaQ	0	0	0	0	0	0	0	0	0	0	0	0
IG_gene:BP0408	BP0408		1	0	0	0	0	0	1	1	0	0	0	3
gene:BP0408	BP0408		0	0	0	0	0	0	0	0	0	0	0	0
IG_gene:BP0410	BP0410		0	0	0	0	1	1	0	0	0	1	1	4
gene:BP0410	BP0410		0	0	1	0	1	1	0	0	0	1	1	5
IG_gene:BP0411	BP0411		0	0	1	0	1	1	0	0	0	1	1	5
gene:BP0411	BP0411		0	0	1	0	1	1	0	0	0	1	1	5
IG_gene:BP0412	BP0412		0	0	1	0	1	1	0	0	0	0	1	4
gene:BP0412	BP0412		0	0	1	0	1	1	0	0	0	0	1	4
IG_gene:BP0414	BP0414		0	0	1	1	1	1	0	0	0	0	1	5
gene:BP0414	BP0414		0	1	1	1	1	1	0	0	0	0	1	6
IG_gene:BP0415	BP0415		0	1	1	1	1	1	0	0	0	0	1	6
gene:BP0415	BP0415		0	1	1	1	1	1	0	0	0	0	1	6
IG_gene:BP0416	BP0416		0	1	1	1	1	1	0	0	0	0	1	6
gene:BP0416	BP0416		0	1	1	1	1	1	0	0	0	0	1	6
gene:BP0417	BP0417		0	1	1	1	1	1	0	0	0	0	1	6
gene:BP0418	BP0418		0	1	1	1	1	1	0	0	0	0	1	6
gene:BP0419	BP0419		0	1	1	1	1	1	0	0	0	0	1	6
IG_gene:BP0420	BP0420		0	1	1	1	1	1	0	0	0	0	1	6
gene:BP0420	BP0420		0	0	1	1	1	1	0	0	0	0	1	5
IG_gene:BP0421	BP0421		0	0	1	1	1	1	0	0	0	0	0	4
gene:BP0421	BP0421		0	0	1	1	1	1	0	0	0	0	0	4
gene:BP0422	BP0422		0	0	1	1	1	1	0	0	0	0	0	4
IG_gene:BP0424	BP0424		0	0	0	1	1	1	0	0	0	0	0	3
gene:BP0424	BP0424		0	0	0	0	0	0	0	0	0	0	0	0
IG_gene:BP0425	BP0425		0	0	0	0	0	0	0	0	0	0	0	0
gene:BP0425	BP0425		0	0	0	0	0	0	1	0	0	0	1	2
IG_gene:BP0426	BP0426		0	0	0	0	0	1	1	0	0	0	1	3
gene:BP0426	BP0426	cspA	0	0	0	0	0	1	1	0	0	0	1	3
IG_gene:BP0427	BP0427		0	0	0	0	0	1	1	0	0	0	1	3
gene:BP0427	BP0427		0	0	0	0	0	1	1	0	0	0	1	3
IG_gene:BP0428	BP0428		0	0	0	0	0	0	0	0	0	0	0	0
gene:BP0428	BP0428		0	0	0	1	1	1	1	0	0	0	1	5
IG_gene:BP0429	BP0429		0	0	0	1	1	1	1	0	0	0	1	5
gene:BP0429	BP0429		0	0	0	1	1	1	1	0	0	0	1	5
gene:BP0430	BP0430		0	0	0	1	1	1	1	0	0	0	1	5
IG_gene:BP0431	BP0431		0	0	0	0	0	0	0	0	0	0	0	0
gene:BP0431	BP0431		0	0	0	1	0	1	1	0	0	0	1	4
IG_gene:BP0432	BP0432		0	0	0	0	0	0	1	0	0	0	0	1
gene:BP0432	BP0432		0	0	0	0	0	0	1	0	0	0	0	1
IG_gene:BP0433	BP0433		0	0	0	0	0	0	1	0	0	0	0	1
gene:BP0433	BP0433		0	0	0	0	0	1	1	0	0	0	0	2
IG_gene:BP0435	BP0435		0	0	0	0	0	1	1	0	0	0	0	2
gene:BP0435	BP0435		0	0	0	0	0	1	1	0	0	0	0	2
gene:BP0436	BP0436		0	0	0	0	0	1	1	0	0	0	0	2
IG_gene:BP0437	BP0437		0	0	0	0	0	1	1	0	0	0	0	2
gene:BP0437	BP0437		0	0	0	0	0	1	1	0	0	0	0	2
gene:BP0438	BP0438		0	0	0	0	0	1	1	0	0	0	0	2
IG_gene:BP0439	BP0439		0	0	0	0	0	0	0	0	0	0	0	0
gene:BP0439	BP0439		0	0	0	0	0	0	0	0	0	0	0	0
IG_gene:BP0441	BP0441		0	0	0	0	0	0	0	0	0	0	0	0
gene:BP0441	BP0441		0	0	0	0	0	0	0	0	0	0	0	0
IG_gene:BP0442	BP0442		0	0	0	0	0	0	0	0	0	0	0	0
gene:BP0442	BP0442		0	0	0	0	0	0	0	0	0	0	0	0
gene:BP0443	BP0443		0	0	0	0	0	0	0	0	0	0	0	0
IG_gene:BP0447	BP0447		0	0	0	0	0	1	0	0	0	0	0	1
gene:BP0447	BP0447		1	0	0	0	0	1	0	1	0	0	0	3
IG_gene:BP0448	BP0448		0	0	0	0	0	0	0	0	0	0	0	0
gene:BP0448	BP0448	accB	1	0	0	0	0	1	0	1	0	0	0	3
gene:BP0449	BP0449	accA	0	0	0	0	0	1	0	1	0	0	0	2
gene:BP0450	BP0450		0	0	0	0	0	1	0	1	0	0	0	2
gene:BP0451	BP0451	argM	0	0	0	0	0	1	0	1	0	0	0	2
IG_gene:BP0452	BP0452		0	0	0	0	0	1	0	1	0	0	0	2
gene:BP0452	BP0452		0	0	0	0	0	1	0	1	0	0	0	2
gene:BP0453	BP0453		0	0	0	0	0	1	0	1	0	0	0	2
IG_gene:BP0454	BP0454		0	0	0	0	0	1	0	1	0	0	0	2
gene:BP0454	BP0454		0	0	0	0	0	1	0	1	0	0	0	2
IG_gene:BP0455	BP0455		0	0	0	0	0	1	0	1	0	0	0	2
gene:BP0455	BP0455		0	0	0	0	0	1	0	1	0	0	0	2
IG_gene:BP0456	BP0456		0	0	0	0	0	1	0	1	0	0	0	2
gene:BP0456	BP0456	HemC	0	0	0	0	0	1	0	1	0	0	0	2
IG_gene:BP0457	BP0457		0	0	0	0	0	1	0	1	0	0	0	2
gene:BP0457	BP0457		0	0	0	0	0	1	0	1	0	0	0	2
IG_gene:BP0459	BP0459		0	0	0	0	0	0	0	1	0	0	0	1
gene:BP0459	BP0459		0	0	0	0	0	0	0	0	0	0	0	0
IG_gene:BP0460	BP0460		0	0	0	0	0	0	0	0	0	0	0	0
gene:BP0460	BP0460	topB	0	0	0	0	0	0	0	0	0	0	0	0
IG_gene:BP0461	BP0461		0	0	0	0	0	0	0	0	0	0	0	0
gene:BP0461	BP0461		0	0	0	0	0	0	0	0	0	0	0	0
gene:BP0462	BP0462		0	0	0	0	0	0	0	0	0	0	0	0
gene:BP0463	BP0463		0	0	0	0	0	0	0	0	0	0	0	0
IG_gene:BP0464	BP0464		0	0	0	0	0	0	0	0	0	0	0	0
gene:BP0464	BP0464	idnO	0	0	0	0	0	0	1	0	0	0	0	1
IG_gene:BP0465	BP0465		0	0	0	0	0	0	0	0	0	0	0	0
gene:BP0465	BP0465		0	0	0	0	0	0	1	0	0	0	0	1
IG_gene:BP0466	BP0466		0	0	0	0	0	0	0	0	0	0	0	0
gene:BP0466	BP0466		0	0	0	0	0	0	1	0	0	0	0	1
gene:BP0467	BP0467		0	0	0	0	0	0	1	0	0	0	0	1
IG_gene:BP0468	BP0468		0	0	0	0	0	0	1	0	0	0	0	1
gene:BP0468	BP0468		0	0	0	0	0	1	1	0	0	0	0	2
gene:BP0469	BP0469		0	0	0	0	0	1	1	0	0	0	0	2
IG_gene:BP0470	BP0470		0	0	0	0	0	1	1	0	0	0	0	2
gene:BP0470	BP0470		0	0	0	0	0	1	1	0	0	0	0	2
IG_gene:BP0471	BP0471		0	0	0	0	0	1	1	0	0	0	0	2
gene:BP0471	BP0471	ribB	0	0	0	0	0	1	1	0	0	0	0	2
IG_gene:BP0473	BP0473		0	0	0	0	0	0	0	0	0	0	0	0
gene:BP0473	BP0473		0	0	0	0	0	0	0	0	0	0	0	0
IG_gene:BP0474	BP0474		0	0	0	0	0	0	1	0	0	0	0	1
gene:BP0474	BP0474		0	0	0	0	0	0	1	0	0	0	0	1
gene:BP0475	BP0475	rne	0	0	0	0	0	0	0	0	0	0	0	0
IG_gene:BP0477	BP0477		0	0	0	0	0	0	0	0	0	0	0	0
gene:BP0477	BP0477	rluC	0	0	0	0	0	0	1	0	0	0	0	1
gene:BP0478	BP0478		0	0	0	0	0	0	1	0	0	0	0	1
IG_gene:BP0479	BP0479		0	0	0	0	0	0	1	0	0	0	0	1
gene:BP0479	BP0479		0	0	0	0	0	0	1	0	0	0	0	1
gene:BP0480	BP0480		0	0	0	0	0	0	1	0	0	0	0	1
gene:BP0481	BP0481		0	0	0	0	0	0	0	0	0	0	0	0
IG_gene:BP0483	BP0483		0	0	0	0	0	1	1	0	0	0	0	2
gene:BP0483	BP0483		0	0	0	0	0	1	1	0	0	0	0	2
IG_gene:BP0484	BP0484		0	0	0	0	0	0	0	0	0	0	0	0
gene:BP0484	BP0484	lldD	0	0	0	0	0	1	1	0	0	0	0	2
IG_gene:BP0486	BP0486		0	0	0	1	0	1	1	0	0	0	0	3
gene:BP0486	BP0486		0	0	0	0	0	1	1	0	0	0	0	2
gene:BP0487	BP0487		0	0	0	0	0	1	1	0	0	0	0	2
IG_gene:BP0488	BP0488		0	0	0	0	0	1	1	0	0	0	0	2
gene:BP0488	BP0488		0	0	0	0	0	1	1	0	0	0	0	2
IG_gene:BP0489	BP0489		0	0	0	0	0	1	0	0	0	0	0	1
gene:BP0489	BP0489	gyrB	0	0	0	0	0	0	0	0	0	0	0	0
IG_gene:BP0490	BP0490		0	0	0	0	0	0	0	0	0	0	0	0
gene:BP0490	BP0490	dnaN	0	0	0	0	0	0	0	0	0	0	0	0
gene:BP0491	BP0491	dnaA	0	0	0	0	0	0	0	0	0	0	0	0
IG_gene:BP0492	BP0492		0	0	0	0	0	0	0	0	0	0	0	0
gene:BP0492	BP0492	rpmH	0	0	0	0	0	0	0	0	0	0	0	0
IG_gene:BP0493	BP0493		0	0	0	0	0	0	0	0	0	0	0	0
gene:BP0493	BP0493	rnpA	0	0	0	0	0	0	0	0	0	0	0	0
gene:BP0494	BP0494		0	0	0	0	0	0	0	0	0	0	0	0
IG_gene:BP0495	BP0495		0	0	0	0	0	0	0	0	0	0	0	0
gene:BP0495	BP0495		0	0	0	0	0	0	0	0	0	0	0	0
IG_gene:BP0496	BP0496		0	0	0	0	0	0	0	0	0	0	0	0
gene:BP0496	BP0496		0	0	0	0	0	0	0	0	0	0	0	0
IG_gene:BP0498	BP0498		0	0	0	0	0	0	0	0	0	0	0	0
gene:BP0498	BP0498		0	0	0	0	0	0	0	0	0	0	0	0
gene:BP0499	BP0499		0	0	0	0	0	0	0	0	0	0	0	0
IG_gene:BP0500	BP0500		0	0	0	0	0	0	0	0	0	0	0	0
gene:BP0500	BP0500		0	0	0	0	0	0	0	0	0	0	0	0
gene:BP0501	BP0501		0	0	0	0	0	0	0	0	0	0	0	0
IG_gene:BP0502	BP0502		0	0	0	0	0	0	0	0	0	0	0	0
gene:BP0502	BP0502		0	0	0	0	0	0	0	0	0	0	0	0
gene:BP0503	BP0503		0	0	0	0	0	1	0	0	0	0	0	1
gene:BP0504	BP0504		0	0	0	0	0	1	0	0	0	0	0	1
gene:BP0505	BP0505		0	0	0	0	0	1	0	0	0	0	0	1
gene:BP0506	BP0506		0	0	0	0	0	1	0	0	0	0	0	1
IG_gene:BP0507	BP0507		0	0	0	0	0	1	0	0	0	0	0	1
gene:BP0507	BP0507		0	0	0	0	0	1	0	0	0	0	0	1
IG_gene:BP0508	BP0508		0	0	0	0	0	1	0	0	0	0	0	1
gene:BP0508	BP0508		0	0	0	0	0	1	0	0	0	0	0	1
gene:BP0509	BP0509		0	0	0	0	0	1	0	0	0	0	0	1
gene:BP0510	BP0510		0	0	0	0	0	1	0	0	0	0	0	1
gene:BP0511	BP0511		0	0	0	0	0	1	0	0	0	0	0	1
IG_gene:BP0513	BP0513		0	0	0	0	0	1	0	0	0	0	0	1
gene:BP0513	BP0513		0	0	0	0	0	1	0	0	0	0	0	1
IG_gene:BP0514	BP0514		0	0	0	0	0	1	0	0	0	0	0	1
gene:BP0514	BP0514		0	0	0	0	0	0	0	0	0	0	0	0
IG_gene:BP0515	BP0515		0	0	0	0	0	0	0	0	0	0	0	0
gene:BP0515	BP0515		0	0	0	0	0	0	0	0	0	0	0	0
IG_gene:BP0516	BP0516		0	0	0	0	0	0	0	0	0	0	0	0
gene:BP0516	BP0516		0	0	0	0	0	0	0	0	0	0	0	0
gene:BP0517	BP0517		0	0	0	0	0	0	0	0	0	0	0	0
IG_gene:BP0518	BP0518		0	0	0	0	0	0	0	0	0	0	0	0
gene:BP0518	BP0518		0	0	0	0	0	1	1	0	0	0	0	2
IG_gene:BP0519	BP0519		0	0	0	0	0	1	1	0	0	0	0	2
gene:BP0519	BP0519		0	0	0	0	0	1	1	0	0	0	0	2
IG_gene:BP0520	BP0520		0	0	0	0	0	1	1	0	0	0	0	2
gene:BP0520	BP0520		0	0	0	0	0	1	1	0	0	0	0	2
gene:BP0521	BP0521		0	0	0	0	0	1	1	0	0	0	0	2
IG_gene:BP0522	BP0522		0	0	0	0	0	1	1	0	0	0	0	2
gene:BP0522	BP0522		0	1	0	0	0	1	1	0	0	0	1	4
gene:BP0523	BP0523		0	1	0	0	0	1	1	0	0	0	1	4
IG_gene:BP0525	BP0525		0	1	0	0	0	1	1	0	0	0	1	4
gene:BP0525	BP0525		0	0	0	0	0	0	0	0	0	0	0	0
IG_gene:BP0526	BP0526		0	0	0	0	0	0	0	0	0	0	0	0
gene:BP0526	BP0526		0	1	0	0	0	1	1	0	0	0	1	4
gene:BP0527	BP0527	ecnA1	0	1	0	0	0	1	1	0	0	0	1	4
IG_gene:BP0529	BP0529		0	0	0	0	0	1	1	0	0	0	0	2
gene:BP0529	BP0529		0	0	0	0	0	1	1	0	0	0	0	2
gene:BP0530	BP0530		0	0	0	0	0	1	1	0	0	0	0	2
IG_gene:BP0531	BP0531		0	0	0	0	0	1	1	0	0	0	0	2
gene:BP0531	BP0531		0	0	0	0	0	1	1	0	0	0	0	2
gene:BP0532	BP0532		0	0	0	0	0	1	1	0	0	0	0	2
gene:BP0533	BP0533		0	0	0	0	0	1	1	0	0	0	0	2
IG_gene:BP0534	BP0534		0	0	0	0	0	0	0	0	0	0	0	0
gene:BP0534	BP0534		0	0	0	0	0	1	1	0	0	0	0	2
IG_gene:BP0535	BP0535		0	0	0	0	0	0	0	0	0	0	0	0
gene:BP0535	BP0535		0	0	0	0	0	1	1	0	0	0	0	2
IG_gene:BP0537	BP0537		0	0	0	0	0	0	0	0	0	0	0	0
gene:BP0537	BP0537		0	0	0	0	0	0	0	0	0	0	0	0
IG_gene:BP0538	BP0538		0	0	0	0	0	0	0	0	0	0	0	0
gene:BP0538	BP0538		0	0	0	0	0	0	1	0	0	0	0	1
gene:BP0539	BP0539		0	0	0	0	0	0	1	0	0	0	0	1
IG_gene:BP0540	BP0540		0	0	0	0	0	0	0	0	0	0	0	0
gene:BP0540	BP0540		0	0	0	0	0	0	0	0	0	0	0	0
gene:BP0541	BP0541		0	0	0	0	0	0	0	0	0	0	0	0
IG_gene:BP0542	BP0542		0	0	0	0	0	0	0	0	0	0	0	0
gene:BP0542	BP0542		0	0	0	0	0	0	0	0	0	0	0	0
IG_gene:BP0543	BP0543		0	0	0	0	0	0	0	0	0	0	0	0
gene:BP0543	BP0543		0	0	0	0	0	0	0	0	0	0	0	0
IG_gene:BP0544	BP0544		0	0	0	0	0	0	0	0	0	0	0	0
gene:BP0544	BP0544		0	0	0	0	0	0	0	0	0	0	0	0
IG_gene:BP0545	BP0545		0	0	0	0	0	0	0	0	0	0	0	0
gene:BP0545	BP0545		0	0	0	0	0	0	0	0	0	0	0	0
gene:BP0546	BP0546		0	0	0	0	0	1	1	0	0	0	0	2
IG_gene:BP0547	BP0547		0	0	0	0	0	1	1	0	0	0	0	2
gene:BP0547	BP0547		0	0	0	0	0	1	1	0	0	0	0	2
gene:BP0548	BP0548		0	0	0	0	0	1	1	0	0	0	0	2
gene:BP0549	BP0549		0	0	0	0	0	1	1	0	0	0	0	2
gene:BP0550	BP0550		0	0	0	0	0	1	1	0	0	0	0	2
gene:BP0551	BP0551	fmt	0	0	0	0	0	0	0	0	0	0	0	0
gene:BP0552	BP0552	def	0	0	0	0	0	0	0	0	0	0	0	0
IG_gene:BP0553	BP0553		0	0	0	0	0	0	0	0	0	0	0	0
gene:BP0553	BP0553		0	0	0	0	0	1	1	0	0	0	0	2
IG_gene:BP0554	BP0554		0	0	0	0	0	1	1	0	0	0	0	2
gene:BP0554	BP0554	lrp	0	0	0	0	0	1	1	0	0	0	0	2
IG_gene:BP0555	BP0555		0	0	0	0	0	0	0	0	0	0	0	0
gene:BP0555	BP0555	smf	0	0	0	0	0	1	1	0	0	0	0	2
IG_gene:BP0556	BP0556		0	0	0	0	0	1	1	0	0	0	0	2
gene:BP0556	BP0556	hmgcL	0	0	0	0	0	1	1	0	0	0	0	2
IG_gene:BP0557	BP0557		0	0	0	0	0	1	1	0	0	0	0	2
gene:BP0557	BP0557		0	0	0	0	0	1	1	0	0	0	0	2
gene:BP0558	BP0558		0	0	0	0	0	0	0	0	0	0	0	0
IG_gene:BP0559	BP0559		0	0	0	0	0	1	1	0	0	0	0	2
gene:BP0559	BP0559		0	0	0	0	0	1	1	0	0	0	0	2
IG_gene:BP0561	BP0561		0	0	0	0	0	1	1	0	0	0	0	2
gene:BP0561	BP0561		0	0	0	0	0	1	1	0	0	0	0	2
IG_gene:BP0562	BP0562		0	0	0	0	0	0	0	0	0	0	0	0
gene:BP0562	BP0562		0	0	0	0	0	1	1	0	0	0	0	2
IG_gene:BP0563	BP0563		0	0	0	0	0	1	1	0	0	0	0	2
gene:BP0563	BP0563		0	1	0	0	0	0	0	0	0	0	0	1
IG_gene:BP0564	BP0564		0	0	0	0	0	0	0	0	0	0	0	0
gene:BP0564	BP0564		0	0	0	0	0	0	0	0	0	0	0	0
gene:BP0565	BP0565		0	0	0	0	0	0	0	0	0	0	0	0
IG_gene:BP0566	BP0566		0	0	0	0	0	0	0	0	0	0	0	0
gene:BP0566	BP0566		0	0	0	0	0	0	0	0	0	0	0	0
IG_gene:BP0567	BP0567		0	0	0	0	0	0	0	0	0	0	0	0
gene:BP0567	BP0567		0	0	0	0	0	0	0	0	0	0	0	0
gene:BP0568	BP0568		0	0	0	0	0	0	0	0	0	0	0	0
IG_gene:BP0569	BP0569		0	0	0	0	0	0	0	0	0	0	0	0
gene:BP0569	BP0569		0	0	0	0	0	0	0	0	0	0	0	0
IG_gene:BP0570	BP0570		0	0	0	0	0	0	0	0	0	0	0	0
gene:BP0570	BP0570		0	0	0	0	0	0	0	0	0	0	0	0
gene:BP0571	BP0571		0	0	0	0	0	0	0	0	0	0	0	0
IG_gene:BP0572	BP0572		0	0	0	0	0	0	0	0	0	0	0	0
gene:BP0572	BP0572		0	0	0	0	0	0	0	0	0	0	0	0
gene:BP0573	BP0573	trkA	1	0	1	1	1	0	0	0	0	0	0	4
IG_gene:BP0574	BP0574		0	0	0	0	0	0	0	0	0	0	0	0
gene:BP0574	BP0574	trkH	1	0	1	1	1	1	1	1	1	1	1	10
IG_gene:BP0575	BP0575		1	0	1	1	1	1	0	1	1	1	1	9
gene:BP0575	BP0575		1	0	1	0	0	0	0	0	0	1	1	4
gene:BP0576	BP0576		1	0	1	0	0	0	0	0	0	1	0	3
IG_gene:BP0577	BP0577		1	0	1	0	0	0	0	0	0	1	0	3
gene:BP0577	BP0577		1	0	1	0	0	0	0	0	0	1	0	3
IG_gene:BP0578	BP0578		0	0	0	0	0	0	0	0	0	0	0	0
gene:BP0578	BP0578		0	0	0	0	0	0	1	0	0	0	0	1
IG_gene:BP0579	BP0579		0	0	0	0	0	0	0	0	0	0	0	0
gene:BP0579	BP0579	maiA	0	0	0	0	0	0	0	0	0	0	0	0
IG_gene:BP0581	BP0581		0	0	0	0	0	0	0	0	0	0	0	0
gene:BP0581	BP0581		0	0	0	0	0	0	0	0	0	0	0	0
gene:BP0582	BP0582		0	0	0	0	0	0	0	0	0	0	0	0
gene:BP0583	BP0583		0	0	0	0	0	0	1	0	0	0	0	1
IG_gene:BP0584	BP0584		0	0	0	0	0	0	0	0	0	0	0	0
gene:BP0584	BP0584		0	0	0	0	0	1	1	0	0	0	0	2
IG_gene:BP0585	BP0585		0	0	0	0	0	0	0	0	0	0	0	0
gene:BP0585	BP0585		0	0	0	0	0	1	1	0	0	0	0	2
gene:BP0586	BP0586		0	0	0	0	0	1	1	0	0	0	0	2
IG_gene:BP0589	BP0589		0	0	0	0	0	0	0	0	0	0	0	0
gene:BP0589	BP0589		0	0	0	0	0	1	1	1	0	0	1	4
gene:BP0590	BP0590		0	0	0	1	0	1	1	1	0	0	1	5
gene:BP0591	BP0591		0	0	0	1	0	1	1	1	0	0	1	5
gene:BP0592	BP0592		0	0	0	1	0	1	1	1	0	0	1	5
gene:BP0593	BP0593		0	0	0	1	0	1	1	1	0	0	1	5
gene:BP0594	BP0594		0	0	0	1	0	1	1	1	0	0	1	5
gene:BP0595	BP0595		0	0	0	1	0	1	1	1	0	0	1	5
IG_gene:BP0596	BP0596		0	0	0	1	0	1	1	1	0	0	1	5
gene:BP0596	BP0596		0	0	0	0	0	0	0	0	0	0	0	0
gene:BP0597	BP0597		0	0	0	0	0	0	0	0	0	0	0	0
IG_gene:BP0598	BP0598		0	0	0	0	0	0	0	0	0	0	0	0
gene:BP0598	BP0598		0	0	0	0	0	0	0	0	0	0	0	0
gene:BP0599	BP0599		0	0	0	0	0	0	0	0	0	0	0	0
IG_gene:BP0600	BP0600		0	0	0	0	0	0	0	0	0	0	0	0
gene:BP0600	BP0600		0	0	0	0	0	0	0	0	0	0	0	0
gene:BP0601	BP0601		0	0	0	0	0	0	0	0	0	0	0	0
IG_gene:BP0603	BP0603		0	0	0	0	0	0	0	0	0	0	0	0
gene:BP0603	BP0603	gpsA	0	0	0	0	0	0	0	0	0	0	0	0
gene:BP0604	BP0604	secB	0	0	0	0	1	0	0	0	0	0	0	1
gene:BP0605	BP0605	grxC	0	0	1	1	1	0	0	0	0	1	1	5
gene:BP0606	BP0606		0	0	1	1	1	0	0	0	0	1	1	5
IG_gene:BP0607	BP0607		0	0	0	0	0	0	0	0	0	0	0	0
gene:BP0607	BP0607	gpmA	0	0	0	0	0	0	0	0	0	0	0	0
gene:BP0608	BP0608		0	0	0	0	0	0	0	0	0	0	0	0
IG_gene:BP0609	BP0609		0	0	0	0	0	0	0	0	0	0	0	0
gene:BP0609	BP0609	ctpA	0	0	0	0	0	0	0	0	0	0	0	0
gene:BP0610	BP0610	thiF	0	0	0	0	0	0	0	0	0	0	0	0
gene:BP0611	BP0611		0	0	0	0	0	0	0	0	0	0	0	0
IG_gene:BP0612	BP0612		0	0	0	0	0	0	0	0	0	0	0	0
gene:BP0612	BP0612		0	0	0	0	0	0	0	0	0	0	0	0
gene:BP0613	BP0613		0	0	0	0	0	0	0	0	0	0	0	0
IG_gene:BP0615	BP0615		0	0	0	0	0	0	0	0	0	0	0	0
gene:BP0615	BP0615		0	0	0	0	0	1	1	0	0	0	0	2
IG_gene:BP0616	BP0616		0	0	0	0	0	0	0	0	0	0	0	0
gene:BP0616	BP0616		0	0	0	0	0	1	1	1	0	0	0	3
gene:BP0617	BP0617		0	0	1	0	1	1	1	1	0	0	1	6
IG_gene:BP0618	BP0618		0	0	1	0	1	1	1	1	0	0	1	6
gene:BP0618	BP0618	lpdA	0	0	1	0	1	1	1	1	0	0	1	6
gene:BP0619	BP0619		0	0	1	0	1	1	1	1	0	0	1	6
gene:BP0620	BP0620		0	0	0	0	1	1	1	1	0	0	1	5
gene:BP0621	BP0621		0	0	0	0	1	1	1	1	0	0	1	5
gene:BP0622	BP0622		0	0	0	0	1	1	1	1	0	0	1	5
IG_gene:BP0624	BP0624		0	0	0	0	1	1	1	1	0	0	1	5
gene:BP0624	BP0624		0	0	0	0	0	1	1	1	0	0	1	4
gene:BP0625	BP0625		0	0	0	0	0	1	1	1	0	0	1	4
IG_gene:BP0627	BP0627		0	0	0	0	0	1	1	1	0	0	1	4
gene:BP0627	BP0627		0	0	0	0	0	1	1	1	0	0	0	3
IG_gene:BP0628	BP0628		0	0	0	0	0	0	0	0	0	0	0	0
gene:BP0628	BP0628		0	0	0	0	0	1	1	1	0	0	0	3
gene:BP0629	BP0629	pdhA	0	0	0	0	0	1	1	1	0	0	0	3
IG_gene:BP0630	BP0630		0	0	0	0	0	1	1	1	0	0	0	3
gene:BP0630	BP0630		0	0	0	0	0	1	1	1	0	0	0	3
IG_gene:BP0633	BP0633		0	0	0	0	0	1	1	1	0	0	0	3
gene:BP0633	BP0633		0	0	0	0	0	1	0	1	0	0	0	2
IG_gene:BP0634	BP0634		0	0	0	0	0	0	0	0	0	0	0	0
gene:BP0634	BP0634		0	0	0	0	0	0	0	0	0	0	0	0
gene:BP0635	BP0635		0	0	0	0	0	0	0	0	0	0	0	0
gene:BP0636	BP0636		0	0	0	0	0	0	0	0	0	0	0	0
IG_gene:BP0637	BP0637		0	0	0	0	0	0	0	0	0	0	0	0
gene:BP0637	BP0637		0	0	0	0	0	0	0	0	0	0	0	0
gene:BP0638	BP0638		0	0	0	0	0	0	0	0	0	0	0	0
gene:BP0639	BP0639		0	0	0	0	0	0	0	0	0	0	0	0
IG_gene:BP0640	BP0640		0	0	0	0	0	0	0	0	0	0	0	0
gene:BP0640	BP0640		0	0	0	0	0	0	0	0	0	0	0	0
gene:BP0641	BP0641		0	0	0	0	0	0	0	0	0	0	0	0
gene:BP0642	BP0642		0	0	0	0	0	0	0	0	0	0	0	0
gene:BP0643	BP0643		0	0	0	0	0	0	0	0	0	0	0	0
IG_gene:BP0644	BP0644		0	0	0	0	0	0	0	0	0	0	0	0
gene:BP0644	BP0644		0	0	0	0	0	0	0	0	0	0	0	0
IG_gene:BP0645	BP0645		0	0	0	0	0	0	0	0	0	0	0	0
gene:BP0645	BP0645		0	0	0	0	0	0	0	0	0	0	0	0
IG_gene:BP0646	BP0646		0	0	0	0	0	0	0	0	0	0	0	0
gene:BP0646	BP0646		0	0	0	0	0	0	0	0	0	0	0	0
gene:BP0647	BP0647		0	0	0	0	0	1	1	0	0	0	0	2
IG_gene:BP0649	BP0649		0	0	0	0	0	1	1	0	0	0	0	2
gene:BP0649	BP0649		0	0	0	0	0	1	1	0	0	0	0	2
IG_gene:BP0650	BP0650		0	0	0	0	0	1	1	0	0	0	0	2
gene:BP0650	BP0650		0	0	0	0	0	1	1	0	0	0	0	2
IG_gene:BP0651	BP0651		0	0	0	0	0	1	1	0	0	0	0	2
gene:BP0651	BP0651	dld	0	0	0	0	0	1	1	0	0	0	0	2
gene:BP0652	BP0652		0	0	0	0	0	1	1	0	0	0	0	2
gene:BP0653	BP0653		0	0	0	0	0	1	1	0	0	0	0	2
IG_gene:BP0654	BP0654		0	0	0	0	0	1	1	0	0	0	0	2
gene:BP0654	BP0654		0	0	0	0	0	1	1	0	0	0	0	2
IG_gene:BP0655	BP0655		0	0	0	0	0	1	1	0	0	0	0	2
gene:BP0655	BP0655		0	0	0	0	0	1	1	0	0	0	0	2
gene:BP0656	BP0656		0	0	0	0	0	1	1	0	0	0	0	2
gene:BP0657	BP0657		0	0	0	0	0	1	1	0	0	0	0	2
IG_gene:BP0658	BP0658		0	0	0	0	0	1	1	0	0	0	0	2
gene:BP0658	BP0658		0	0	0	0	0	1	1	0	0	0	0	2
IG_gene:BP0659	BP0659		0	0	0	0	0	1	1	0	0	0	0	2
gene:BP0659	BP0659		0	0	0	0	0	1	1	0	0	0	0	2
IG_gene:BP0660	BP0660		0	0	0	0	0	1	1	0	0	0	0	2
gene:BP0660	BP0660		0	0	0	0	0	1	1	0	0	0	0	2
IG_gene:BP0661	BP0661		0	0	0	0	0	1	1	0	0	0	0	2
gene:BP0661	BP0661		0	0	0	0	0	1	1	0	0	0	0	2
gene:BP0662	BP0662		0	0	0	0	0	1	1	0	0	0	0	2
IG_gene:BP0663	BP0663		0	0	0	0	0	1	1	0	0	0	0	2
gene:BP0663	BP0663		0	0	0	0	0	1	1	0	0	0	0	2
gene:BP0664	BP0664		0	0	0	0	0	1	1	0	0	0	0	2
IG_gene:BP0665	BP0665		0	0	0	0	0	0	0	0	0	0	0	0
gene:BP0665	BP0665		0	0	0	0	0	1	1	0	0	0	0	2
IG_gene:BP0666	BP0666		0	0	0	0	0	0	0	0	0	0	0	0
gene:BP0666	BP0666	glmS	0	0	0	0	0	0	0	0	0	0	0	0
IG_gene:BP0667	BP0667		0	0	0	0	0	0	0	0	0	0	0	0
gene:BP0667	BP0667		0	0	0	0	0	1	1	1	1	0	0	4
IG_gene:BP0668	BP0668		0	0	0	0	0	0	0	0	0	0	0	0
gene:BP0668	BP0668		1	0	0	0	0	1	1	1	1	0	0	5
gene:BP0669	BP0669		1	1	0	1	0	1	1	1	1	0	0	7
IG_gene:BP0670	BP0670		1	1	0	1	0	1	1	1	1	0	0	7
gene:BP0670	BP0670		1	1	0	1	1	1	1	1	1	0	1	9
gene:BP0671	BP0671		1	1	1	1	0	1	1	1	1	0	1	9
gene:BP0672	BP0672		1	1	1	0	0	1	1	1	1	0	1	8
gene:BP0673	BP0673		0	0	0	0	0	1	1	1	1	0	1	5
gene:BP0674	BP0674		0	0	0	0	0	1	1	1	1	0	1	5
IG_gene:BP0675	BP0675		0	0	0	0	0	0	0	0	0	0	0	0
gene:BP0675	BP0675		0	0	0	0	0	1	1	1	1	0	1	5
IG_gene:BP0676	BP0676		0	0	0	0	0	0	0	0	0	0	0	0
gene:BP0676	BP0676		0	0	0	0	0	0	0	0	0	0	0	0
IG_gene:EBG00000018549	EBG00000018549		0	0	0	0	0	0	0	0	0	0	0	0
gene:EBG00000018549	EBG00000018549	tRNA	0	0	0	0	0	0	0	0	0	0	0	0
IG_gene:BP0677	BP0677		0	0	0	0	0	0	0	0	0	0	0	0
gene:BP0677	BP0677	hemA	0	0	0	0	0	0	0	0	0	0	0	0
IG_gene:BP0678	BP0678		0	0	0	0	0	0	0	0	0	0	0	0
gene:BP0678	BP0678	prfA	0	0	0	0	0	0	0	0	0	0	0	0
gene:BP0679	BP0679	hemK	0	0	0	0	0	0	0	0	0	0	0	0
IG_gene:BP0680	BP0680		0	0	1	0	0	0	1	0	0	0	0	2
gene:BP0680	BP0680		0	0	1	0	0	0	1	0	0	0	0	2
gene:BP0681	BP0681		0	0	1	0	0	1	1	1	0	0	0	4
IG_gene:BP0682	BP0682		0	0	0	0	0	1	1	1	0	0	0	3
gene:BP0682	BP0682		0	0	0	0	0	1	1	1	0	0	0	3
gene:BP0683	BP0683		0	0	0	0	0	1	1	1	0	0	0	3
IG_gene:BP0684A	BP0684A		0	0	0	0	0	1	1	1	0	0	0	3
gene:BP0684A	BP0684A		0	0	0	0	0	1	1	1	0	0	0	3
gene:BP0685	BP0685		0	0	0	0	0	1	1	1	0	0	0	3
IG_gene:BP0688	BP0688		0	0	0	0	0	1	1	1	0	0	0	3
gene:BP0688	BP0688		0	0	0	0	0	0	0	0	0	0	0	0
IG_gene:BP0689	BP0689		0	0	0	0	0	0	0	0	0	0	0	0
gene:BP0689	BP0689		0	0	0	0	0	1	0	0	0	0	0	1
gene:BP0690	BP0690		0	0	0	0	0	1	0	0	0	0	0	1
IG_gene:BP0692	BP0692		0	0	0	0	0	1	0	0	0	0	0	1
gene:BP0692	BP0692		0	0	0	0	0	1	0	0	0	0	0	1
gene:BP0693	BP0693		0	0	0	0	0	0	0	0	0	0	0	0
gene:BP0694	BP0694	rpoP	0	0	0	0	0	0	0	0	0	0	0	0
IG_gene:BP0697	BP0697		0	0	0	0	0	0	0	0	0	0	0	0
gene:BP0697	BP0697		0	0	0	0	0	0	0	0	0	0	0	0
IG_gene:BP0698	BP0698		0	0	0	0	0	0	0	0	0	0	0	0
gene:BP0698	BP0698		0	0	0	0	0	0	0	0	0	0	0	0
gene:BP0699	BP0699		0	0	0	0	0	0	0	0	0	0	0	0
IG_gene:BP0700	BP0700		0	0	0	0	0	0	0	0	0	0	0	0
gene:BP0700	BP0700		0	0	0	0	0	0	0	0	0	0	0	0
gene:BP0701	BP0701		0	0	0	0	0	0	0	0	0	0	0	0
IG_gene:BP0702	BP0702		0	0	0	0	0	0	0	0	0	1	0	1
gene:BP0702	BP0702	purT	0	0	0	0	0	0	0	0	0	1	0	1
IG_gene:BP0704	BP0704		0	0	0	0	0	0	0	0	0	0	0	0
gene:BP0704	BP0704		0	0	0	0	0	0	0	0	0	0	0	0
IG_gene:BP0706	BP0706		0	0	0	0	0	0	0	0	0	0	0	0
gene:BP0706	BP0706		0	0	0	0	0	0	0	0	0	0	0	0
IG_gene:BP0707	BP0707		0	0	0	0	0	0	0	0	0	0	0	0
gene:BP0707	BP0707		0	0	0	0	0	0	0	0	0	0	0	0
gene:BP0708	BP0708		0	0	0	0	0	0	0	0	0	0	0	0
IG_gene:BP0709	BP0709		0	0	0	0	0	0	0	0	0	0	0	0
gene:BP0709	BP0709	aspS	0	0	0	0	0	0	0	0	0	0	0	0
IG_gene:BP0710	BP0710		0	0	0	0	0	0	0	0	0	0	0	0
gene:BP0710	BP0710		0	0	0	0	0	0	0	0	0	0	0	0
gene:BP0711	BP0711		0	0	0	0	0	0	0	0	0	0	0	0
gene:BP0712	BP0712		0	0	0	0	0	0	0	0	0	0	0	0
IG_gene:BP0718	BP0718		0	0	0	0	0	0	0	0	0	0	0	0
gene:BP0718	BP0718		0	0	0	0	1	0	1	1	0	0	1	4
IG_gene:BP0720	BP0720		0	0	0	0	0	0	1	1	0	0	0	2
gene:BP0720	BP0720		0	0	0	0	0	0	1	1	0	0	0	2
gene:BP0721	BP0721		0	0	0	0	0	1	1	1	0	0	0	3
IG_gene:BP0722	BP0722		0	0	0	0	0	1	1	1	0	0	0	3
gene:BP0722	BP0722		0	0	0	0	0	1	1	1	0	0	0	3
gene:BP0723	BP0723		0	0	0	0	0	1	1	1	0	0	0	3
gene:BP0724	BP0724		0	0	0	0	0	1	1	1	0	0	0	3
gene:BP0725	BP0725		0	0	0	0	0	1	1	1	0	0	0	3
gene:BP0726	BP0726		0	0	0	0	0	1	1	1	0	0	0	3
IG_gene:BP0727	BP0727		0	0	0	0	0	1	1	1	0	0	0	3
gene:BP0727	BP0727		0	0	0	0	0	1	1	1	0	0	0	3
IG_gene:BP0728	BP0728		0	0	0	0	0	0	0	0	0	0	0	0
gene:BP0728	BP0728		0	0	0	0	0	1	1	1	0	0	0	3
gene:BP0729	BP0729		0	0	0	0	0	0	0	0	0	0	0	0
IG_gene:BP0731	BP0731		0	0	0	0	0	0	0	0	0	0	0	0
gene:BP0731	BP0731	nspC	0	0	0	0	0	1	0	0	0	0	0	1
gene:BP0732	BP0732		0	0	0	0	0	1	0	0	0	0	0	1
IG_gene:BP0733	BP0733		0	0	0	0	0	0	0	0	0	0	0	0
gene:BP0733	BP0733		0	0	0	0	0	0	0	0	0	0	0	0
gene:BP0734	BP0734		0	0	0	0	0	1	1	0	0	0	0	2
gene:BP0735	BP0735		0	0	0	0	0	1	1	0	0	0	0	2
gene:BP0736	BP0736	bfrF	0	0	0	0	0	1	1	0	0	0	0	2
IG_gene:BP0737	BP0737		0	0	0	0	0	1	1	0	0	0	0	2
gene:BP0737	BP0737		0	0	0	0	0	1	1	0	0	0	0	2
IG_gene:BP0739	BP0739		0	0	0	0	0	1	1	0	0	0	0	2
gene:BP0739	BP0739		0	0	0	0	0	0	0	0	0	0	0	0
IG_gene:BP0740	BP0740		0	0	0	0	0	0	0	0	0	0	0	0
gene:BP0740	BP0740		0	0	0	0	0	0	0	0	0	0	0	0
IG_gene:BP0741	BP0741		0	0	0	0	0	0	0	0	0	0	0	0
gene:BP0741	BP0741		0	0	0	0	0	0	0	0	0	0	0	0
IG_gene:BP0744	BP0744		0	0	0	0	0	0	0	0	0	0	0	0
gene:BP0744	BP0744		0	0	0	0	0	0	0	0	0	0	0	0
IG_gene:BP0745	BP0745		0	0	0	0	0	0	0	0	0	0	0	0
gene:BP0745	BP0745		0	0	0	0	0	0	0	0	0	0	0	0
IG_gene:BP0746	BP0746		0	0	0	0	0	0	0	0	0	0	0	0
gene:BP0746	BP0746	proB	0	0	0	0	0	0	0	0	0	0	0	0
gene:BP0747	BP0747		0	0	0	0	0	0	0	0	0	0	0	0
IG_gene:BP0748	BP0748		0	0	0	0	0	0	0	0	0	0	0	0
gene:BP0748	BP0748	rpmA	0	0	0	0	0	0	0	0	0	0	0	0
IG_gene:BP0749	BP0749		0	0	0	0	0	0	0	0	0	0	0	0
gene:BP0749	BP0749	rplU	0	0	0	0	0	0	0	0	0	0	0	0
IG_gene:BP0750	BP0750		0	0	0	0	0	0	0	0	0	0	0	0
gene:BP0750	BP0750		0	0	0	0	0	0	0	0	0	0	0	0
IG_gene:BP0751	BP0751		0	0	0	0	0	0	0	0	0	0	0	0
gene:BP0751	BP0751	ispB	0	0	0	0	0	0	0	0	0	0	0	0
gene:EBG00000018585	EBG00000018585	tRNA	0	0	0	0	0	0	0	0	0	0	0	0
IG_gene:BP0752	BP0752		0	0	0	0	0	0	1	0	0	0	0	1
gene:BP0752	BP0752		0	0	0	0	0	0	1	0	0	0	0	1
IG_gene:BP0753	BP0753		0	0	0	0	0	0	1	0	0	0	0	1
gene:BP0753	BP0753	hyuA	0	0	0	0	0	0	1	0	0	0	0	1
gene:BP0754	BP0754	hyuB	0	0	0	0	0	0	1	1	0	0	0	2
IG_gene:BP0755	BP0755		0	0	0	0	0	0	1	1	0	0	0	2
gene:BP0755	BP0755		0	0	0	0	0	0	1	1	0	0	0	2
IG_gene:BP0757	BP0757		0	0	0	0	0	0	0	0	0	0	0	0
gene:BP0757	BP0757	gabD	0	0	0	0	0	1	0	0	0	0	0	1
gene:BP0758	BP0758	cyaC	0	0	0	0	0	1	0	0	0	0	0	1
IG_gene:BP0760	BP0760		0	0	0	0	0	1	0	0	0	0	0	1
gene:BP0760	BP0760	cyaA	0	0	0	0	0	1	0	0	0	0	0	1
IG_gene:BP0761	BP0761		0	0	0	0	0	0	0	0	0	0	0	0
gene:BP0761	BP0761	cyaB	0	0	0	0	0	1	0	0	0	0	0	1
gene:BP0762	BP0762	cyaD	0	0	0	0	0	1	0	0	0	0	0	1
gene:BP0763	BP0763	cyaE	0	0	0	0	0	1	0	1	0	0	0	2
IG_gene:BP0764	BP0764		0	0	0	0	0	1	0	1	0	0	0	2
gene:BP0764	BP0764	cyaX	0	0	0	0	0	1	0	1	0	0	0	2
IG_gene:BP0765	BP0765		0	0	0	0	0	1	0	1	0	0	0	2
gene:BP0765	BP0765		0	0	0	0	0	1	0	1	0	0	0	2
IG_gene:BP0767	BP0767		0	0	0	0	0	1	0	1	0	0	0	2
gene:BP0767	BP0767	gltK	0	0	0	0	0	1	0	1	0	0	0	2
IG_gene:BP0768	BP0768		0	0	0	0	0	0	0	0	0	0	0	0
gene:BP0768	BP0768	gltL	0	0	0	0	0	1	0	1	0	0	0	2
IG_gene:BP0769	BP0769		0	0	0	0	0	1	0	1	0	0	0	2
gene:BP0769	BP0769		0	0	0	0	0	1	0	1	0	0	0	2
gene:BP0770	BP0770		0	0	0	0	0	1	0	1	0	0	0	2
IG_gene:BP0771	BP0771		0	0	0	0	0	0	0	0	0	0	0	0
gene:BP0771	BP0771		0	0	0	0	0	1	0	1	0	0	0	2
IG_gene:BP0772	BP0772		0	0	0	0	0	0	0	0	0	0	0	0
gene:BP0772	BP0772		0	0	0	0	0	0	0	1	0	0	0	1
gene:BP0773	BP0773		0	0	0	0	0	0	0	1	0	0	0	1
IG_gene:BP0774	BP0774		0	0	0	0	0	0	0	0	0	0	0	0
gene:BP0774	BP0774		0	0	0	0	0	0	0	0	0	0	0	0
IG_gene:BP0775	BP0775		0	0	0	0	0	0	0	0	0	0	0	0
gene:BP0775	BP0775		0	0	0	0	0	0	0	0	0	0	0	0
gene:BP0776	BP0776		0	0	0	0	0	0	0	0	0	0	0	0
IG_gene:BP0777	BP0777		0	0	0	0	0	0	0	0	0	0	0	0
gene:BP0777	BP0777		0	0	0	0	0	0	0	0	0	0	0	0
IG_gene:BP0778	BP0778		0	0	0	0	0	0	0	0	0	0	0	0
gene:BP0778	BP0778		0	0	0	0	0	0	0	0	0	0	0	0
gene:BP0779	BP0779		0	0	0	0	0	0	1	0	0	0	0	1
gene:BP0780	BP0780		0	0	0	0	0	0	1	0	0	0	0	1
gene:BP0781	BP0781		0	0	0	0	0	0	1	0	0	0	0	1
gene:BP0782	BP0782		0	0	0	0	0	0	1	0	0	0	0	1
IG_gene:BP0783	BP0783		0	0	0	0	0	0	1	0	0	0	0	1
gene:BP0783	BP0783		0	0	0	0	0	0	1	0	0	0	0	1
gene:BP0784	BP0784	ilvB	0	0	0	0	0	0	1	0	0	0	0	1
IG_gene:BP0785	BP0785		0	0	0	0	0	0	1	0	0	0	0	1
gene:BP0785	BP0785		0	0	0	0	0	0	0	0	0	0	0	0
IG_gene:BP0786	BP0786		0	0	0	0	0	0	0	0	0	0	0	0
gene:BP0786	BP0786		0	0	0	0	0	0	0	0	0	0	0	0
IG_gene:BP0789	BP0789		0	0	0	0	0	0	0	0	0	0	0	0
gene:BP0789	BP0789	ilvI	1	1	1	1	1	0	0	0	1	0	1	7
gene:BP0790	BP0790	ilvH	1	1	1	1	1	0	0	0	1	0	1	7
IG_gene:BP0791	BP0791		1	1	1	1	1	0	0	0	1	0	1	7
gene:BP0791	BP0791	ilvC	1	1	1	1	1	0	0	0	1	0	1	7
IG_gene:BP0792	BP0792		1	1	1	1	1	0	0	0	1	0	1	7
gene:BP0792	BP0792	pssA	0	0	0	0	0	0	0	0	0	0	0	0
gene:BP0793	BP0793		0	0	0	0	0	0	0	0	0	0	0	0
IG_gene:BP0794	BP0794		0	0	0	0	0	0	0	0	0	0	0	0
gene:BP0794	BP0794	rpsO	0	0	0	0	0	0	0	0	0	0	0	0
IG_gene:BP0795	BP0795		0	0	0	0	0	0	0	0	0	0	0	0
gene:BP0795	BP0795	pnp	0	0	0	0	0	0	0	0	0	0	0	0
IG_gene:BP0796	BP0796		0	0	0	0	0	0	0	0	0	0	0	0
gene:BP0796	BP0796		0	0	0	0	0	0	0	0	0	0	0	0
gene:BP0797	BP0797		0	0	0	0	0	0	0	0	0	0	0	0
IG_gene:BP0798	BP0798		0	0	0	0	0	0	0	0	0	0	0	0
gene:BP0798	BP0798	tdcB	0	0	0	0	0	0	0	0	0	0	0	0
gene:BP0799	BP0799		0	0	0	0	0	0	0	0	0	0	0	0
IG_gene:EBG00000018574	EBG00000018574		0	0	0	0	0	0	0	0	0	0	0	0
gene:EBG00000018574	EBG00000018574	tRNA	0	0	0	0	0	0	0	0	0	0	0	0
IG_gene:BP0800	BP0800		0	0	0	0	0	0	0	0	0	0	0	0
gene:BP0800	BP0800		0	0	0	0	0	0	0	0	0	0	0	0
IG_gene:BP0801	BP0801		0	0	0	0	0	0	0	0	0	0	0	0
gene:BP0801	BP0801	tpiA	0	0	0	0	0	0	0	0	0	0	0	0
IG_gene:BP0802	BP0802		0	0	0	0	0	0	0	0	0	0	0	0
gene:BP0802	BP0802	secG	0	0	0	0	0	0	0	0	0	0	0	0
gene:EBG00000018589	EBG00000018589	tRNA	0	0	0	0	0	0	0	1	0	0	0	1
IG_gene:BP0804	BP0804		0	0	0	0	0	0	0	1	0	0	0	1
gene:BP0804	BP0804	betT	0	0	0	0	0	0	0	1	0	0	0	1
IG_gene:BP0805	BP0805		0	0	0	0	0	0	0	0	0	0	0	0
gene:BP0805	BP0805		0	0	0	0	0	1	1	1	0	0	0	3
IG_gene:BP0806	BP0806		0	0	0	0	0	1	1	1	0	0	1	4
gene:BP0806	BP0806		0	0	0	0	0	1	1	1	0	0	1	4
gene:BP0807	BP0807		0	0	0	0	0	1	1	1	0	0	1	4
gene:BP0808	BP0808		0	0	0	0	0	1	1	1	0	0	1	4
IG_gene:BP0810	BP0810		0	0	0	0	0	1	1	1	0	0	1	4
gene:BP0810	BP0810		0	0	0	0	0	1	1	1	0	0	0	3
IG_gene:BP0812	BP0812		0	0	0	0	0	0	0	0	0	0	0	0
gene:BP0812	BP0812		0	0	0	0	0	0	0	0	0	0	0	0
IG_gene:BP0813	BP0813		0	0	0	0	0	0	0	0	0	0	0	0
gene:BP0813	BP0813		0	0	0	0	0	1	1	1	0	0	0	3
IG_gene:BP0814	BP0814		0	0	0	0	0	0	0	0	0	0	0	0
gene:BP0814	BP0814		0	0	0	0	0	1	1	1	0	0	0	3
IG_gene:BP0815	BP0815		0	0	0	0	0	1	1	1	0	0	0	3
gene:BP0815	BP0815	metC	0	0	0	0	0	1	1	1	0	0	0	3
gene:BP0816	BP0816		0	0	0	0	0	1	1	1	0	0	0	3
IG_gene:BP0817	BP0817		0	0	0	0	0	1	1	1	0	0	0	3
gene:BP0817	BP0817		0	0	0	0	0	1	1	1	0	0	0	3
gene:BP0818	BP0818		0	0	0	0	0	1	1	1	0	0	0	3
gene:BP0819	BP0819		0	0	1	0	0	1	1	1	1	0	0	5
IG_gene:BP0820	BP0820		0	0	1	0	0	1	1	1	1	0	0	5
gene:BP0820	BP0820		0	0	1	0	0	1	1	1	1	0	0	5
gene:BP0821	BP0821	hyuB	0	0	0	0	0	1	1	1	1	0	0	4
gene:BP0822	BP0822	hyuA	0	0	0	0	0	1	1	1	0	0	0	3
IG_gene:BP0823	BP0823		0	0	0	0	0	1	1	1	0	0	0	3
gene:BP0823	BP0823		0	0	0	0	0	1	1	1	0	0	0	3
IG_gene:BP0824	BP0824		0	0	0	0	0	1	1	1	0	0	0	3
gene:BP0824	BP0824		0	0	0	0	0	1	1	1	0	0	0	3
gene:BP0825	BP0825		0	0	0	0	0	1	1	1	0	0	0	3
gene:BP0826	BP0826		0	0	0	0	0	1	1	1	0	0	0	3
gene:BP0827	BP0827		0	0	0	0	0	1	1	1	0	0	0	3
gene:BP0828	BP0828		0	0	0	0	0	1	1	1	0	0	0	3
IG_gene:BP0829	BP0829		0	0	0	0	0	0	1	0	0	0	0	1
gene:BP0829	BP0829		0	0	0	0	0	0	0	0	0	0	0	0
IG_gene:BP0830	BP0830		0	0	0	0	0	0	0	0	0	0	0	0
gene:BP0830	BP0830		0	0	0	0	0	0	0	0	0	0	0	0
IG_gene:BP0831	BP0831		0	0	0	0	0	1	1	1	0	0	0	3
gene:BP0831	BP0831	betT	0	0	0	0	0	1	1	1	0	0	0	3
IG_gene:BP0832	BP0832		0	0	0	0	0	0	0	0	0	0	0	0
gene:BP0832	BP0832		0	0	0	0	0	1	1	1	0	0	0	3
IG_gene:BP0834	BP0834		0	0	0	0	0	1	1	1	0	0	0	3
gene:BP0834	BP0834		0	0	0	0	0	1	1	1	0	0	0	3
gene:BP0835	BP0835		0	0	0	0	0	1	1	1	0	0	0	3
gene:BP0836	BP0836		0	0	0	0	0	1	1	1	0	0	0	3
gene:BP0837	BP0837		0	0	0	0	0	1	1	1	0	0	0	3
IG_gene:BP0839	BP0839		0	0	0	0	0	1	1	1	0	0	0	3
gene:BP0839	BP0839		0	0	0	0	0	0	0	0	0	0	0	0
IG_gene:BP0840	BP0840		0	0	0	0	0	0	0	0	0	0	0	0
gene:BP0840	BP0840		0	0	0	0	0	0	0	0	0	0	0	0
IG_gene:BP0841	BP0841		0	0	0	0	0	0	0	0	0	0	0	0
gene:BP0841	BP0841	nuoA	0	0	0	0	0	0	0	0	0	0	0	0
IG_gene:BP0842	BP0842		0	0	0	0	0	0	0	0	0	0	0	0
gene:BP0842	BP0842	nuoB	0	0	0	0	0	0	0	0	0	0	0	0
IG_gene:BP0843	BP0843		0	0	0	0	0	0	0	0	0	0	0	0
gene:BP0843	BP0843	nuoC	0	0	0	0	0	0	0	0	0	0	0	0
gene:BP0844	BP0844	nuoD	0	0	0	0	0	0	0	0	0	0	0	0
IG_gene:BP0845	BP0845		0	0	0	0	0	0	0	0	0	0	0	0
gene:BP0845	BP0845	nuoE	0	0	0	0	0	0	0	0	0	0	0	0
gene:BP0846	BP0846	nuoF	0	0	0	0	0	0	0	0	0	0	0	0
gene:BP0847	BP0847	nuoG	0	0	0	0	0	0	0	0	0	0	0	0
gene:BP0848	BP0848	nuoH	0	0	0	0	0	0	0	0	0	0	0	0
gene:BP0849	BP0849	nuoI	0	0	0	0	0	0	0	0	0	0	0	0
gene:BP0850	BP0850	nuoJ	0	0	0	0	0	0	0	0	0	0	0	0
gene:BP0851	BP0851	nuoK	0	0	0	0	0	0	0	0	0	0	0	0
IG_gene:BP0852	BP0852		0	0	0	0	0	0	0	0	0	0	0	0
gene:BP0852	BP0852	nuoL	0	0	0	0	0	0	0	0	0	0	0	0
gene:BP0853	BP0853	nuoM	0	0	0	0	0	0	0	0	0	0	0	0
gene:BP0854	BP0854	nuoN	0	0	0	0	0	0	0	0	0	0	0	0
gene:BP0855	BP0855		0	0	0	0	1	0	0	0	0	1	1	3
IG_gene:BP0856	BP0856		0	0	0	0	1	1	1	0	0	1	1	5
gene:BP0856	BP0856	bfrD	0	0	0	0	0	1	1	0	0	0	0	2
IG_gene:BP0857	BP0857		0	0	0	0	0	1	1	0	0	0	0	2
gene:BP0857	BP0857	bfrE	0	0	0	0	0	1	1	0	0	0	0	2
IG_gene:BP0858	BP0858		0	0	0	0	0	0	0	0	0	0	0	0
gene:BP0858	BP0858		0	0	0	0	0	1	1	0	0	0	0	2
gene:BP0859	BP0859		0	0	0	0	0	1	1	0	0	0	0	2
gene:BP0860	BP0860		0	0	0	0	0	1	1	0	0	0	0	2
IG_gene:BP0861	BP0861		0	0	0	0	0	1	1	0	0	0	0	2
gene:BP0861	BP0861		0	0	0	0	0	1	1	0	0	0	0	2
IG_gene:BP0862	BP0862		0	0	0	0	0	0	0	0	0	0	0	0
gene:BP0862	BP0862		0	0	0	0	0	0	0	0	0	0	0	0
IG_gene:BP0863	BP0863		0	0	0	0	0	0	0	0	0	0	0	0
gene:BP0863	BP0863	serB	0	0	0	0	0	0	0	0	0	0	0	0
gene:BP0864	BP0864	mfd	0	0	0	0	0	1	1	1	0	0	0	3
IG_gene:BP0865	BP0865		0	0	0	0	0	1	1	1	0	0	0	3
gene:BP0865	BP0865	ispD	0	0	0	0	0	0	0	0	0	0	0	0
gene:BP0866	BP0866	ispF	0	0	0	0	0	0	0	0	0	0	0	0
IG_gene:BP0867	BP0867		0	0	0	0	0	0	0	0	0	0	0	0
gene:BP0867	BP0867		0	0	0	0	0	0	0	0	0	0	0	0
gene:BP0868	BP0868	fbp	0	0	0	0	0	0	0	0	0	0	0	0
IG_gene:BP0869	BP0869		0	0	0	0	0	0	0	0	0	0	0	0
gene:BP0869	BP0869	pepN	0	0	0	0	0	0	0	0	0	0	0	0
IG_gene:BP0870	BP0870		0	0	0	0	0	0	0	0	0	0	0	0
gene:BP0870	BP0870		0	0	0	0	0	1	1	0	0	0	0	2
IG_gene:BP0871	BP0871		0	0	0	0	0	0	0	0	0	0	0	0
gene:BP0871	BP0871		0	0	0	0	0	0	0	0	0	0	0	0
gene:BP0872	BP0872		0	0	0	0	0	0	0	0	0	0	0	0
IG_gene:BP0873	BP0873		0	0	0	0	0	0	0	0	0	0	0	0
gene:BP0873	BP0873	tpm	0	0	0	0	0	0	0	0	0	0	0	0
IG_gene:BP0874	BP0874		0	0	0	0	0	0	0	0	0	0	0	0
gene:BP0874	BP0874	vir-18	0	0	0	0	0	0	0	0	0	0	0	0
IG_gene:BP0875	BP0875		0	0	0	0	0	0	0	0	0	0	0	0
gene:BP0875	BP0875		0	0	0	0	0	0	0	0	0	0	0	0
gene:BP0876	BP0876		0	0	0	0	0	0	0	0	0	0	0	0
IG_gene:BP0877	BP0877		0	0	0	0	0	0	0	0	0	0	0	0
gene:BP0877	BP0877		0	0	0	0	0	0	0	0	0	0	0	0
gene:BP0878	BP0878		0	0	0	0	0	0	0	0	0	0	0	0
IG_gene:EBG00000018571	EBG00000018571		0	0	0	0	0	0	0	0	0	0	0	0
gene:EBG00000018571	EBG00000018571	tRNA	0	0	0	0	0	0	0	0	0	0	0	0
IG_gene:BP0882	BP0882		0	0	0	0	0	0	0	0	0	0	0	0
gene:BP0882	BP0882		0	0	0	0	0	1	1	1	0	0	0	3
gene:BP0883	BP0883		0	0	0	0	0	1	1	1	0	0	0	3
gene:BP0884	BP0884		0	0	0	0	0	1	1	1	0	0	0	3
gene:BP0885	BP0885		0	0	1	0	1	1	1	1	0	0	0	5
IG_gene:BP0886	BP0886		0	0	1	0	1	1	1	1	0	0	0	5
gene:BP0886	BP0886		0	0	1	0	1	1	1	1	0	0	0	5
gene:BP0887	BP0887		0	0	1	0	1	1	1	1	0	0	0	5
gene:BP0888	BP0888		0	0	1	0	1	1	1	1	0	0	0	5
gene:BP0889	BP0889	accC	0	0	1	0	1	1	1	1	0	0	0	5
IG_gene:BP0891	BP0891		0	0	0	0	0	0	0	0	0	0	0	0
gene:BP0891	BP0891		0	0	0	0	0	0	0	0	0	0	0	0
IG_gene:BP0892	BP0892		0	0	0	0	0	0	0	0	0	0	0	0
gene:BP0892	BP0892		0	0	0	0	0	0	1	0	0	0	0	1
IG_gene:BP0893	BP0893		0	0	0	0	0	0	1	0	0	0	0	1
gene:BP0893	BP0893		0	0	0	0	0	0	1	0	0	0	0	1
IG_gene:BP0894	BP0894		0	0	0	0	0	0	0	0	0	0	0	0
gene:BP0894	BP0894	pmi	0	0	0	0	0	0	1	0	0	0	0	1
IG_gene:BP0895	BP0895		0	0	0	0	0	0	0	0	0	0	0	0
IG_gene:BP0896	BP0896		0	0	0	0	0	0	0	0	0	0	0	0
gene:BP0896	BP0896		0	0	0	0	0	0	0	0	0	0	0	0
IG_gene:BP0897	BP0897		0	0	0	0	0	0	0	0	0	0	0	0
gene:BP0897	BP0897		0	0	0	0	0	0	0	0	0	0	0	0
gene:BP0898	BP0898		0	0	0	0	0	0	0	0	0	0	0	0
gene:BP0899	BP0899		0	0	0	0	0	0	0	0	0	0	0	0
IG_gene:BP0900	BP0900		0	0	0	0	0	0	0	0	0	0	0	0
gene:BP0900	BP0900		0	0	0	0	0	0	0	0	0	0	0	0
IG_gene:BP0901	BP0901		0	0	0	0	0	0	0	0	0	0	0	0
gene:BP0901	BP0901		0	0	0	0	0	0	0	0	0	0	0	0
gene:BP0902	BP0902		0	0	0	0	0	0	0	0	0	0	0	0
gene:BP0903	BP0903		0	0	0	0	0	0	0	0	0	0	0	0
IG_gene:BP0904	BP0904		0	0	0	0	0	0	0	0	0	0	0	0
gene:BP0904	BP0904	pphA	0	0	0	0	0	0	0	0	0	0	0	0
gene:BP0905	BP0905	mrcA	0	0	0	0	0	0	0	0	0	0	0	0
IG_gene:BP0906	BP0906		0	0	0	0	0	0	0	0	0	0	0	0
gene:BP0906	BP0906		0	0	0	0	0	0	0	0	0	0	0	0
IG_gene:BP0908	BP0908		0	0	0	0	0	0	0	0	0	0	0	0
IG_gene:BP0909	BP0909		0	0	0	0	0	0	0	0	0	0	0	0
gene:BP0909	BP0909	dinP	0	0	0	0	0	0	0	0	0	0	0	0
IG_gene:BP0910	BP0910		0	0	0	0	0	0	0	0	0	0	0	0
gene:BP0910	BP0910		0	0	0	0	0	0	0	0	0	0	0	0
IG_gene:BP0911	BP0911		0	0	0	0	0	0	0	0	0	0	0	0
gene:BP0911	BP0911		0	0	0	0	0	0	0	0	0	0	0	0
IG_gene:BP0913	BP0913		0	0	0	0	0	0	0	0	0	0	0	0
gene:BP0913	BP0913		0	0	0	0	0	0	0	0	0	0	0	0
gene:BP0914	BP0914		0	0	0	0	0	0	0	0	0	0	0	0
gene:BP0915	BP0915		0	0	0	0	0	0	0	0	0	0	0	0
IG_gene:BP0918	BP0918		0	0	0	0	0	0	0	0	0	0	0	0
gene:BP0918	BP0918		0	0	0	0	0	0	0	0	0	0	0	0
IG_gene:BP0919	BP0919		0	0	0	0	0	0	0	0	0	0	0	0
gene:BP0919	BP0919	gabD	0	0	0	0	0	0	0	0	0	0	0	0
gene:BP0920	BP0920		0	0	0	0	0	0	0	0	0	0	0	0
gene:BP0921	BP0921	citB	0	0	0	0	0	0	0	0	0	0	0	0
gene:BP0922	BP0922		0	0	0	0	0	0	0	0	0	0	0	0
IG_gene:BP0923	BP0923		0	0	0	0	0	0	0	0	0	0	0	0
gene:BP0923	BP0923		0	0	0	0	0	0	0	0	0	0	0	0
gene:BP0924	BP0924		0	0	0	0	0	0	0	0	0	0	0	0
gene:BP0925	BP0925		0	0	0	0	0	0	0	0	0	0	0	0
gene:BP0926	BP0926		0	0	0	0	0	0	0	0	0	0	0	0
gene:BP0927	BP0927		0	0	0	0	0	0	0	0	0	0	0	0
IG_gene:BP0928	BP0928		0	0	0	0	0	0	0	0	0	0	0	0
gene:BP0928	BP0928		0	0	0	0	0	0	0	0	0	0	0	0
gene:BP0929	BP0929		0	0	0	0	0	0	0	0	0	0	0	0
IG_gene:BP0930	BP0930		0	0	0	0	0	0	0	0	0	0	0	0
gene:BP0930	BP0930		0	0	0	0	0	0	0	0	0	0	0	0
gene:BP0931	BP0931		0	0	0	0	0	0	0	0	0	0	0	0
gene:BP0932	BP0932		0	0	0	0	0	0	0	0	0	0	0	0
IG_gene:BP0934	BP0934		0	0	0	0	0	0	0	0	0	0	0	0
gene:BP0934	BP0934		0	0	0	0	0	0	0	0	0	0	0	0
IG_gene:BP0935	BP0935		0	0	0	0	0	0	0	0	0	0	0	0
gene:BP0935	BP0935		0	0	0	0	0	0	0	0	0	0	0	0
IG_gene:BP0936	BP0936		0	1	0	0	0	0	0	0	0	0	0	1
gene:BP0936	BP0936		0	0	0	0	0	0	0	0	0	0	0	0
IG_gene:BP0937	BP0937		0	0	0	0	0	0	0	0	0	0	0	0
gene:BP0937	BP0937		0	0	0	0	0	0	0	0	0	0	0	0
IG_gene:BP0938	BP0938		0	0	0	0	0	0	0	0	0	0	0	0
gene:BP0938	BP0938		0	0	0	0	0	0	0	0	0	0	0	0
gene:BP0939	BP0939		0	0	0	0	0	0	0	0	0	0	0	0
IG_gene:BP0940	BP0940		0	0	0	0	0	0	0	0	0	0	0	0
gene:BP0940	BP0940		0	0	0	0	0	0	0	0	0	0	0	0
IG_gene:BP0941	BP0941		0	0	0	0	0	0	0	0	0	0	0	0
gene:BP0941	BP0941		0	0	0	0	0	0	0	0	0	0	0	0
gene:BP0942	BP0942	ubiG	0	0	0	0	0	0	0	0	0	0	0	0
IG_gene:BP0943	BP0943		0	0	0	0	0	0	0	0	0	0	0	0
gene:BP0943	BP0943	ompA	0	0	0	0	0	0	0	0	0	0	0	0
IG_gene:BP0944	BP0944		0	0	0	0	0	0	0	0	0	0	0	0
gene:BP0944	BP0944	gyrA	0	0	0	0	0	0	0	0	0	0	0	0
gene:BP0945	BP0945	serC	0	0	0	0	0	0	0	0	0	0	0	0
gene:BP0946	BP0946	pheA	0	0	0	0	0	0	0	0	0	0	0	0
IG_gene:BP0947	BP0947		0	0	0	0	0	0	0	0	0	0	0	0
gene:BP0947	BP0947	tyrA	0	0	0	0	0	0	0	0	0	0	0	0
gene:BP0948	BP0948	aroA	0	0	0	0	0	0	0	0	0	0	0	0
gene:BP0949	BP0949	cmk	0	0	0	0	0	0	0	0	0	0	0	0
IG_gene:BP0950	BP0950		0	0	0	0	0	0	0	0	0	0	0	0
gene:BP0950	BP0950	rpsA	0	0	0	0	0	0	0	0	0	0	0	0
gene:BP0951	BP0951	ihfB	0	0	0	0	0	0	0	0	0	0	0	0
IG_gene:BP0952	BP0952		0	0	0	0	0	0	0	0	0	0	0	0
gene:BP0952	BP0952		0	0	0	0	0	0	0	0	0	0	0	0
IG_gene:BP0953	BP0953		0	0	0	0	0	0	0	0	0	0	0	0
gene:BP0953	BP0953		0	0	0	0	0	0	0	0	0	0	0	0
gene:BP0954	BP0954	rfaE	0	0	0	0	0	0	0	0	0	0	0	0
gene:BP0955	BP0955	rfaD	0	0	0	0	0	0	0	0	0	0	0	0
IG_gene:BP0956	BP0956		0	0	0	0	0	0	0	0	0	0	0	0
gene:BP0956	BP0956		0	0	0	0	0	0	0	0	0	0	0	0
IG_gene:BP0957	BP0957		0	0	0	0	0	0	0	0	0	0	0	0
gene:BP0957	BP0957		0	0	0	0	0	0	0	0	0	0	0	0
IG_gene:BP0958	BP0958		0	0	0	0	0	0	0	0	0	0	0	0
gene:BP0958	BP0958	cysM	0	0	0	0	0	0	0	0	0	0	0	0
gene:BP0959	BP0959	mltB	0	0	0	0	0	0	0	0	0	0	0	0
IG_gene:BP0960	BP0960		0	0	0	0	0	0	0	0	0	0	0	0
gene:BP0960	BP0960		0	0	0	0	0	0	0	0	0	0	0	0
IG_gene:BP0961	BP0961		0	0	0	0	0	0	0	0	0	0	0	0
gene:BP0961	BP0961	etfB	0	0	0	0	0	0	0	0	0	0	0	0
gene:BP0962	BP0962	etfA	0	0	0	0	0	0	0	0	0	0	0	0
IG_gene:BP0964	BP0964		0	0	0	0	0	1	0	0	0	0	0	1
gene:BP0964	BP0964		0	0	0	0	0	1	0	0	0	0	0	1
IG_gene:BP0965	BP0965		0	0	0	0	0	1	0	0	0	0	0	1
gene:BP0965	BP0965		0	0	0	0	0	1	0	0	0	0	0	1
IG_gene:BP0966	BP0966		0	0	0	0	0	1	0	0	0	0	0	1
gene:BP0966	BP0966	sbp	0	0	0	0	0	1	0	0	0	0	0	1
IG_gene:BP0969	BP0969		0	0	0	0	0	1	0	0	0	0	0	1
gene:BP0969	BP0969	cysA	0	0	0	0	0	1	0	0	0	0	0	1
IG_gene:BP0970A	BP0970A		0	0	0	0	0	1	0	0	0	0	0	1
gene:BP0970A	BP0970A	cysD	0	0	0	0	0	1	0	0	0	0	0	1
IG_gene:BP0972	BP0972		0	0	0	0	0	1	0	0	0	0	0	1
gene:BP0972	BP0972		0	0	0	0	0	1	0	0	0	0	0	1
IG_gene:BP0973	BP0973		0	0	0	0	0	1	0	0	0	0	0	1
gene:BP0973	BP0973		0	0	0	0	0	1	0	0	0	0	0	1
gene:BP0974	BP0974		0	0	0	0	0	1	0	0	0	0	0	1
IG_gene:BP0975	BP0975		0	0	0	0	0	0	0	0	0	0	0	0
gene:BP0975	BP0975	rplS	0	0	0	0	0	0	0	0	0	0	0	0
IG_gene:BP0976	BP0976		0	0	0	0	0	0	0	0	0	0	0	0
gene:BP0976	BP0976		0	0	0	0	0	0	0	0	0	0	0	0
IG_gene:BP0977	BP0977		0	0	0	0	0	0	0	0	0	0	0	0
gene:BP0977	BP0977		0	0	0	0	0	0	0	0	0	0	0	0
IG_gene:BP0978	BP0978		0	0	0	0	0	0	0	0	0	0	0	0
gene:BP0978	BP0978		0	0	0	0	0	0	0	0	0	0	0	0
IG_gene:BP0981	BP0981		0	0	0	0	0	0	0	0	0	0	0	0
gene:BP0981	BP0981		0	0	0	0	0	0	0	0	0	0	0	0
IG_gene:BP0982	BP0982		0	0	0	0	0	0	0	0	0	0	0	0
gene:BP0982	BP0982		0	0	0	0	0	0	0	0	0	0	0	0
IG_gene:BP0983	BP0983		0	0	0	0	0	0	0	0	0	0	0	0
gene:BP0983	BP0983		0	0	0	0	0	0	0	0	0	0	0	0
IG_gene:BP0985	BP0985		0	0	0	0	0	0	0	0	0	0	0	0
gene:BP0985	BP0985	acrB	0	0	0	0	0	0	0	0	0	0	0	0
gene:BP0986	BP0986	cusC	0	0	0	0	0	0	0	0	0	0	0	0
gene:BP0987	BP0987		0	0	0	0	0	0	0	0	0	0	0	0
IG_gene:BP0988	BP0988		0	0	0	0	0	0	0	0	0	0	0	0
gene:BP0988	BP0988		0	0	0	0	0	0	0	0	0	0	0	0
IG_gene:BP0989	BP0989		0	0	0	0	0	0	0	0	0	0	0	0
gene:BP0989	BP0989	prlC	0	0	0	0	0	0	0	0	0	0	0	0
gene:BP0990	BP0990	folD	0	0	0	0	0	0	0	0	0	0	0	0
gene:BP0991	BP0991		0	0	0	0	0	0	0	0	0	0	0	0
gene:BP0992	BP0992		0	0	0	0	0	0	0	0	0	0	0	0
IG_gene:BP0993	BP0993		0	0	0	0	0	0	0	0	0	0	0	0
gene:BP0993	BP0993	aceE	0	0	0	0	0	0	0	0	0	0	0	0
IG_gene:BP0994	BP0994		0	0	0	0	0	0	0	0	0	0	0	0
gene:BP0994	BP0994	aceF	0	0	0	0	0	0	0	0	0	0	0	0
gene:BP0995	BP0995	lpdA	0	0	1	1	0	0	0	0	0	0	1	3
IG_gene:BP0996	BP0996		0	0	1	0	0	0	0	0	0	0	1	2
gene:BP0996	BP0996	flaA	0	0	1	0	0	0	0	0	0	0	1	2
gene:BP0997	BP0997		0	0	0	0	0	0	0	0	0	0	0	0
IG_gene:BP0998	BP0998		0	0	0	0	0	0	0	0	0	0	0	0
gene:BP0998	BP0998		0	0	0	0	0	0	0	0	0	0	0	0
IG_gene:BP0999	BP0999		0	0	0	0	0	0	0	0	0	0	0	0
gene:BP0999	BP0999	tktA	0	0	0	0	0	0	0	0	0	0	0	0
gene:BP1000	BP1000	gap	0	0	0	0	0	0	0	0	0	0	0	0
IG_gene:BP1001	BP1001		0	0	0	0	0	0	0	0	0	0	0	0
gene:BP1001	BP1001	pgk	0	0	0	0	0	0	0	0	0	0	0	0
gene:BP1002	BP1002	fabI	0	0	0	0	0	0	1	0	0	0	0	1
gene:BP1003	BP1003	ackA	0	0	0	0	0	0	1	0	0	0	0	1
IG_gene:BP1004	BP1004		0	0	0	0	0	0	0	0	0	0	0	0
gene:BP1004	BP1004		0	0	0	0	0	0	1	0	0	0	0	1
gene:BP1005	BP1005		0	0	0	0	0	0	1	0	0	0	0	1
IG_gene:BP1006	BP1006		0	0	0	0	0	0	1	0	0	0	0	1
gene:BP1006	BP1006		0	0	0	0	0	0	1	0	0	0	0	1
IG_gene:BP1009	BP1009		0	0	0	0	0	0	0	0	0	0	0	0
gene:BP1009	BP1009		0	0	0	0	0	0	1	1	0	0	0	2
gene:BP1010	BP1010		0	0	0	0	0	0	1	1	0	0	0	2
IG_gene:BP1011	BP1011		0	0	0	0	0	0	1	1	0	0	0	2
gene:BP1011	BP1011	cbpA	0	0	0	0	0	0	1	1	0	0	0	2
gene:BP1012	BP1012		0	0	0	0	0	0	1	1	0	0	0	2
IG_gene:BP1014	BP1014		0	0	0	0	0	0	1	1	0	0	0	2
gene:BP1014	BP1014	pitA	0	0	0	0	0	0	1	1	0	0	1	3
IG_gene:BP1015	BP1015		0	0	0	0	0	0	1	1	0	0	0	2
gene:BP1015	BP1015	mog	0	0	0	0	0	0	1	1	0	0	0	2
IG_gene:BP1016	BP1016		0	0	0	0	0	0	1	1	0	0	0	2
gene:BP1016	BP1016		0	0	0	0	0	0	1	1	0	0	0	2
gene:BP1017	BP1017		0	0	0	0	0	0	1	1	0	0	0	2
gene:BP1018	BP1018		0	0	0	0	0	0	1	1	0	0	0	2
IG_gene:BP1019	BP1019		0	0	0	0	0	0	0	0	0	0	0	0
gene:BP1019	BP1019	infA	0	0	0	0	0	0	1	1	0	0	0	2
IG_gene:BP1020	BP1020		0	0	0	0	0	0	0	0	0	0	0	0
gene:BP1020	BP1020		0	0	0	0	0	0	0	0	0	0	0	0
IG_gene:BP1021	BP1021		0	0	0	0	0	0	0	0	0	0	0	0
gene:BP1021	BP1021	fliA	0	0	0	0	0	0	0	0	0	0	0	0
IG_gene:BP1022	BP1022		0	0	0	0	0	0	0	0	0	0	0	0
gene:BP1022	BP1022	flhD	0	0	0	0	0	1	1	0	0	0	0	2
IG_gene:BP1023	BP1023		0	0	0	0	0	1	1	0	0	0	0	2
gene:BP1023	BP1023	flhC	0	0	0	0	0	1	1	0	0	0	0	2
IG_gene:BP1024	BP1024		0	0	0	0	0	1	1	0	0	0	0	2
gene:BP1024	BP1024	motA	0	0	0	0	0	1	1	0	0	0	0	2
gene:BP1025	BP1025	motB	0	0	0	0	0	1	1	0	0	0	0	2
IG_gene:BP1028	BP1028		0	0	0	0	0	1	1	0	0	0	0	2
gene:BP1028	BP1028	cheA	0	0	0	0	0	1	1	0	0	0	0	2
IG_gene:BP1029	BP1029		0	0	0	0	0	0	0	0	0	0	0	0
gene:BP1029	BP1029	cheW	0	0	0	0	0	1	1	0	0	0	0	2
gene:BP1030	BP1030	tsr	0	0	0	0	0	1	1	0	0	0	0	2
IG_gene:BP1032	BP1032		0	0	0	0	0	1	1	0	0	0	0	2
gene:BP1032	BP1032	cheB	0	0	0	0	0	1	1	0	0	0	0	2
IG_gene:BP1033	BP1033		0	0	0	0	0	0	0	0	0	0	0	0
gene:BP1033	BP1033	cheY	0	0	0	0	0	1	1	0	0	0	0	2
IG_gene:BP1034	BP1034		0	0	0	0	0	0	0	0	0	0	0	0
gene:BP1034	BP1034	cheZ	0	0	0	0	0	1	1	0	0	0	0	2
IG_gene:BP1035	BP1035		0	0	0	0	0	0	0	0	0	0	0	0
gene:BP1035	BP1035		0	0	0	0	0	0	0	0	0	0	0	0
IG_gene:EBG00000018579	EBG00000018579		0	0	0	0	0	0	0	0	0	0	0	0
gene:EBG00000018579	EBG00000018579	tRNA	0	0	0	0	0	0	0	0	0	0	0	0
IG_gene:EBG00000018588	EBG00000018588		0	0	0	0	0	0	0	0	0	0	0	0
gene:EBG00000018588	EBG00000018588	tRNA	0	0	0	0	0	0	0	0	0	0	0	0
IG_gene:EBG00000018595	EBG00000018595		0	0	0	0	0	0	0	0	0	0	0	0
gene:EBG00000018595	EBG00000018595	tRNA	0	0	0	0	0	0	0	0	0	0	0	0
IG_gene:BP1036	BP1036		0	0	0	0	0	0	0	0	0	0	0	0
gene:BP1036	BP1036		0	0	0	0	0	0	0	0	0	0	0	0
IG_gene:BP1038	BP1038		0	0	0	0	0	0	0	0	0	0	0	0
gene:BP1038	BP1038	corC	0	0	0	0	0	0	0	0	0	0	0	0
IG_gene:BP1039	BP1039		0	0	0	0	0	0	0	0	0	0	0	0
gene:BP1039	BP1039		0	0	0	0	0	0	0	0	0	0	0	0
gene:BP1040	BP1040		0	0	0	0	0	0	0	0	0	0	0	0
gene:BP1041	BP1041		0	0	0	0	0	0	0	0	0	0	0	0
IG_gene:BP1044	BP1044		0	0	0	0	0	0	0	0	0	0	0	0
gene:BP1044	BP1044		0	0	0	0	0	0	0	0	0	0	0	0
IG_gene:BP1045	BP1045		0	0	0	0	0	0	0	0	0	0	0	0
gene:BP1045	BP1045	secF	0	0	0	0	0	0	0	0	0	0	0	0
IG_gene:BP1046	BP1046		0	0	0	0	0	0	0	0	0	0	0	0
gene:BP1046	BP1046	secD	0	0	0	0	0	0	0	0	0	0	0	0
IG_gene:BP1047	BP1047		0	0	0	0	0	0	0	0	0	0	0	0
gene:BP1047	BP1047		0	0	0	0	0	0	0	0	0	0	0	0
IG_gene:BP1048	BP1048		0	0	0	0	0	0	0	0	0	0	0	0
gene:BP1048	BP1048		0	0	0	0	0	0	0	0	0	0	0	0
IG_gene:BP1049	BP1049		0	0	0	0	0	0	0	0	0	0	0	0
gene:BP1049	BP1049	tgt	0	0	0	0	0	0	0	0	0	0	0	0
gene:BP1050	BP1050	queA	0	0	0	0	0	0	0	0	0	0	0	0
IG_gene:BP1051	BP1051		0	0	0	0	0	0	0	0	0	0	0	0
gene:BP1051	BP1051		0	0	0	0	0	0	0	0	0	0	0	0
IG_gene:BP1052	BP1052		0	0	0	0	0	0	0	0	0	0	0	0
gene:BP1052	BP1052	upp	0	0	0	0	0	0	0	0	0	0	0	0
IG_gene:BP1053	BP1053		0	0	0	0	0	0	0	0	0	0	0	0
gene:BP1053	BP1053		0	0	0	0	0	0	0	0	0	0	0	0
IG_gene:BP1054	BP1054		0	0	0	0	0	0	0	0	0	0	0	0
gene:BP1054	BP1054	prn	0	0	0	0	0	0	0	0	0	0	0	0
IG_gene:BP1055	BP1055		0	0	0	0	0	0	0	0	0	0	0	0
gene:BP1055	BP1055	cysG	0	0	0	0	0	0	0	0	0	0	0	0
IG_gene:BP1056	BP1056		0	0	0	0	0	0	0	0	0	0	0	0
gene:BP1056	BP1056		0	0	0	0	0	0	0	0	0	0	0	0
IG_gene:BP1057	BP1057		0	0	0	0	0	0	0	0	0	0	0	0
gene:BP1057	BP1057		0	0	0	0	0	0	0	0	0	0	0	0
gene:BP1058	BP1058		0	0	0	0	0	0	0	0	0	0	0	0
gene:BP1059	BP1059		0	0	0	0	0	0	0	0	0	0	0	0
gene:BP1060	BP1060	ubiD	0	0	0	0	0	0	0	0	0	0	0	0
IG_gene:BP1061	BP1061		0	0	0	0	0	0	0	0	0	0	0	0
gene:BP1061	BP1061		0	0	0	0	0	0	0	0	0	0	0	0
gene:BP1062	BP1062		0	0	0	0	0	0	0	0	0	0	0	0
IG_gene:BP1063	BP1063		0	0	0	0	0	0	0	0	0	0	0	0
gene:BP1063	BP1063		0	0	0	0	0	0	0	0	0	0	0	0
IG_gene:BP1064	BP1064		0	0	0	0	0	0	0	0	0	0	0	0
gene:BP1064	BP1064	maeB	0	0	0	0	0	0	0	0	0	0	0	0
IG_gene:BP1066	BP1066		0	0	0	0	0	0	0	0	0	0	0	0
gene:BP1066	BP1066		0	0	0	0	0	0	0	0	0	0	0	0
gene:BP1067	BP1067		0	0	0	0	0	0	0	0	0	0	0	0
IG_gene:EBG00000018551	EBG00000018551		0	0	0	0	0	0	0	0	0	0	0	0
gene:EBG00000018551	EBG00000018551	tRNA	1	1	1	1	1	1	1	1	0	0	1	9
IG_gene:BP1068	BP1068		1	1	1	1	1	1	1	1	0	0	1	9
gene:BP1068	BP1068	pstB	1	1	1	1	1	1	1	1	1	0	1	10
IG_gene:BP1069	BP1069		0	0	0	0	0	0	0	0	0	0	0	0
gene:BP1069	BP1069	pstA	1	1	1	1	1	1	1	1	1	0	1	10
IG_gene:BP1070	BP1070		1	1	1	1	1	1	1	1	1	0	1	10
gene:BP1070	BP1070	pstC	1	0	1	1	1	1	1	1	1	0	1	9
IG_gene:BP1071	BP1071		1	0	1	1	1	1	1	1	1	0	1	9
gene:BP1071	BP1071	pstS	1	0	1	1	1	1	1	1	1	0	1	9
IG_gene:BP1072	BP1072		1	0	1	1	1	1	1	1	1	0	1	9
gene:BP1072	BP1072	ppk	1	0	1	1	1	1	1	1	1	0	1	9
IG_gene:BP1073	BP1073		0	0	0	0	0	1	1	0	0	0	0	2
gene:BP1073	BP1073	ppx	0	0	0	0	0	1	1	0	0	0	0	2
IG_gene:BP1074	BP1074		0	0	0	0	0	0	0	0	0	0	0	0
gene:BP1074	BP1074		0	0	0	0	0	1	1	0	0	0	0	2
IG_gene:BP1075	BP1075		0	0	0	0	0	1	1	0	0	0	0	2
gene:BP1075	BP1075	mrsA	0	0	0	0	0	0	0	0	0	0	0	0
gene:BP1076	BP1076	folP	0	0	0	0	0	0	0	0	0	0	0	0
IG_gene:BP1077	BP1077		0	0	0	0	0	0	0	0	0	0	0	0
gene:BP1077	BP1077	ftsH	0	0	0	0	0	0	0	0	0	0	0	0
IG_gene:BP1078	BP1078		0	0	0	0	0	0	0	0	0	0	0	0
gene:BP1078	BP1078	rrmJ	0	0	0	0	0	0	0	0	0	0	0	0
IG_gene:BP1079	BP1079		0	0	0	0	0	0	0	0	0	0	0	0
gene:BP1079	BP1079		0	0	0	0	0	0	0	0	0	0	0	0
IG_gene:BP1080	BP1080		0	0	0	0	0	0	0	0	0	0	0	0
gene:BP1080	BP1080		0	0	0	0	0	0	0	0	0	0	0	0
IG_gene:BP1083	BP1083		0	0	0	0	0	0	0	0	0	0	0	0
gene:BP1083	BP1083		0	0	0	0	0	0	0	0	0	0	0	0
IG_gene:BP1084	BP1084		0	0	0	0	0	0	0	0	0	0	0	0
gene:BP1084	BP1084	thrB	0	0	0	0	0	0	0	0	0	0	0	0
IG_gene:BP1085	BP1085		0	0	0	0	0	0	1	0	0	1	0	2
gene:BP1085	BP1085		0	0	0	0	0	0	1	0	0	1	0	2
gene:BP1086	BP1086		0	0	0	0	0	0	0	0	0	0	0	0
IG_gene:BP1087	BP1087		0	0	0	0	0	0	0	0	0	0	0	0
gene:BP1087	BP1087		0	0	0	0	0	0	0	0	0	0	0	0
gene:BP1088	BP1088		0	0	0	0	0	0	0	0	0	0	0	0
IG_gene:BP1089	BP1089		0	0	0	0	0	0	0	0	0	0	0	0
gene:BP1089	BP1089		0	0	0	0	0	0	0	0	0	0	0	0
gene:BP1090	BP1090		0	0	0	0	0	0	0	0	0	0	0	0
IG_gene:BP1091	BP1091		0	0	0	0	0	0	0	0	0	0	0	0
gene:BP1091	BP1091		0	0	0	0	0	0	0	0	0	0	0	0
gene:BP1092	BP1092		0	0	0	0	0	0	0	0	0	0	0	0
IG_gene:BP1093	BP1093		0	0	0	0	0	0	0	0	0	0	0	0
gene:BP1093	BP1093		0	0	0	0	0	0	0	0	0	0	0	0
IG_gene:BP1094	BP1094		0	0	0	0	0	1	1	1	0	0	0	3
gene:BP1094	BP1094	livG	0	0	0	0	0	1	1	1	0	0	0	3
gene:BP1095	BP1095	livH	0	0	0	0	0	1	1	1	0	0	0	3
IG_gene:BP1097	BP1097		0	0	0	0	0	1	1	1	0	0	0	3
gene:BP1097	BP1097	livK	0	0	0	0	0	1	1	1	0	0	0	3
gene:BP1098	BP1098	livF	0	0	0	0	0	1	1	1	0	0	0	3
gene:BP1099	BP1099		0	0	0	0	0	1	1	1	0	0	0	3
IG_gene:BP1100	BP1100		0	0	0	0	0	1	1	1	0	0	0	3
gene:BP1100	BP1100		0	0	0	0	0	1	1	1	0	0	0	3
gene:BP1101	BP1101		0	0	0	0	0	1	1	1	0	0	0	3
gene:BP1102	BP1102	lysS	0	0	0	0	0	0	0	0	0	0	0	0
gene:BP1103	BP1103		0	0	0	0	0	0	0	0	0	0	0	0
gene:BP1104	BP1104	prfB	0	0	0	0	0	0	0	0	0	0	0	0
IG_gene:BP1105	BP1105		0	0	0	0	0	0	0	0	0	0	0	0
gene:BP1105	BP1105	recJ	0	0	0	1	0	0	1	0	0	0	0	2
gene:BP1106	BP1106		0	0	0	1	0	0	0	0	0	0	0	1
IG_gene:BP1107	BP1107		0	0	0	0	0	0	0	0	0	0	0	0
gene:BP1107	BP1107	lolC	0	0	0	0	0	0	0	0	0	0	0	0
gene:BP1108	BP1108	lolD	0	0	0	0	0	0	0	0	0	0	0	0
gene:BP1109	BP1109		0	0	0	0	0	0	0	0	0	0	0	0
IG_gene:BP1110	BP1110		0	0	0	0	0	0	0	0	0	0	0	0
gene:BP1110	BP1110	sphB3	0	0	0	0	0	0	0	0	0	0	0	0
IG_gene:BP1111	BP1111		0	0	0	0	0	0	0	0	0	0	0	0
gene:BP1111	BP1111		0	0	0	0	0	0	0	0	0	0	0	0
IG_gene:BP1112	BP1112		0	0	0	0	0	0	0	0	0	0	0	0
gene:BP1112	BP1112	bipA	0	0	0	0	0	0	0	0	0	0	0	0
IG_gene:BP1115	BP1115		0	0	0	0	0	0	0	0	0	0	0	0
gene:BP1115	BP1115		0	0	0	0	0	0	0	0	0	0	0	0
IG_gene:BP1116	BP1116		0	0	0	0	0	0	0	0	0	0	0	0
gene:BP1116	BP1116		0	0	0	0	0	0	0	0	0	0	0	0
IG_gene:BP1117	BP1117		0	0	0	0	0	0	0	0	0	0	0	0
gene:BP1117	BP1117	greB	0	0	0	0	0	0	0	0	0	0	0	0
gene:BP1118	BP1118		0	0	0	0	0	0	0	0	0	0	0	0
IG_gene:BP1119	BP1119		0	0	0	0	0	0	0	0	0	0	0	0
gene:BP1119	BP1119	fim2	0	0	0	0	0	0	0	0	0	0	0	0
IG_gene:BP1120	BP1120		0	0	0	0	0	0	0	0	0	0	0	0
gene:BP1120	BP1120	maeB	0	0	0	0	0	0	0	0	0	0	0	0
IG_gene:BP1121	BP1121		0	0	0	0	0	0	0	0	0	0	0	0
gene:BP1121	BP1121	aceE	0	0	0	0	0	0	0	0	0	0	0	0
IG_gene:BP1122	BP1122		0	0	0	0	0	0	0	0	0	0	0	0
gene:BP1122	BP1122		0	0	0	0	0	0	0	0	0	0	0	0
IG_gene:BP1123	BP1123		0	0	0	0	0	0	0	0	0	0	0	0
gene:BP1123	BP1123		0	0	0	0	0	0	0	0	0	0	0	0
IG_gene:BP1124	BP1124		0	0	0	0	0	0	0	0	0	0	0	0
gene:BP1124	BP1124	odhA	0	0	0	0	0	0	0	0	0	0	0	0
IG_gene:BP1125	BP1125		0	0	0	0	0	0	0	0	0	0	0	0
gene:BP1125	BP1125	odhB	0	0	0	0	0	0	0	0	0	0	0	0
IG_gene:BP1126	BP1126		0	0	0	0	0	0	0	0	0	0	0	0
gene:BP1126	BP1126	odhL	0	0	0	0	0	0	0	0	0	0	0	0
gene:BP1127	BP1127		1	0	1	1	1	0	1	1	1	1	1	9
gene:BP1128	BP1128	fabG	0	0	0	0	0	0	1	1	1	0	0	3
IG_gene:BP1129	BP1129		0	0	0	0	0	0	1	1	1	0	0	3
gene:BP1129	BP1129		0	0	0	0	0	0	1	1	0	0	0	2
gene:BP1130	BP1130		0	0	0	0	0	0	0	0	0	0	0	0
IG_gene:BP1131	BP1131		0	0	0	0	0	0	0	0	0	0	0	0
gene:BP1131	BP1131		0	0	0	0	0	0	0	0	0	0	0	0
IG_gene:BP1132	BP1132		0	0	0	0	0	0	0	0	0	0	0	0
gene:BP1132	BP1132		0	0	0	0	0	0	0	0	0	0	0	0
IG_gene:BP1134	BP1134		0	0	0	0	0	0	0	0	0	0	0	0
gene:BP1134	BP1134		0	0	0	0	0	0	0	0	0	0	0	0
IG_gene:BP1136	BP1136		0	0	0	0	0	0	0	0	0	0	0	0
gene:BP1136	BP1136	fecI	0	0	0	0	0	0	0	0	0	0	0	0
gene:BP1137	BP1137	fecR	0	0	0	0	0	0	0	0	0	0	0	0
IG_gene:BP1138	BP1138		0	0	0	0	0	0	0	0	0	0	0	0
gene:BP1138	BP1138	bfrH	0	0	0	0	0	0	0	0	0	0	0	0
IG_gene:BP1139	BP1139		0	0	0	0	0	0	0	0	0	0	0	0
gene:BP1139	BP1139		0	0	0	0	0	0	0	0	0	0	0	0
IG_gene:BP1141	BP1141		0	0	0	0	0	0	0	0	0	0	0	0
gene:BP1141	BP1141		0	0	0	0	0	0	0	0	0	0	0	0
IG_gene:BP1142	BP1142		0	0	0	0	0	0	0	0	0	0	0	0
gene:BP1142	BP1142		0	0	0	0	0	0	0	0	0	0	0	0
gene:BP1143	BP1143	trpS	0	0	0	0	0	0	0	0	0	0	0	0
gene:BP1144	BP1144	tex	0	0	0	0	0	0	0	0	0	0	0	0
IG_gene:BP1145	BP1145		0	0	0	0	0	0	0	0	0	0	0	0
gene:BP1145	BP1145		0	0	0	0	0	0	0	0	0	0	0	0
gene:BP1146	BP1146	comL	0	0	0	0	0	0	0	0	0	0	0	0
IG_gene:BP1147	BP1147		0	0	0	0	0	0	0	0	0	0	0	0
gene:BP1147	BP1147	rluD	0	0	0	0	0	0	0	0	0	0	0	0
IG_gene:BP1148	BP1148		0	0	0	0	0	0	0	0	0	0	0	0
gene:BP1148	BP1148		0	0	0	0	0	0	0	0	0	0	0	0
IG_gene:BP1149	BP1149		0	0	0	0	0	0	0	0	0	0	0	0
gene:BP1149	BP1149	phbC	0	0	0	0	0	0	0	0	0	0	0	0
IG_gene:BP1150	BP1150		0	0	0	0	0	0	0	0	0	0	0	0
gene:BP1150	BP1150	phbB	0	0	0	0	0	0	0	0	0	0	0	0
IG_gene:BP1151	BP1151		0	0	0	0	0	0	0	0	0	0	0	0
gene:BP1151	BP1151		0	0	0	0	0	0	0	0	0	0	0	0
IG_gene:BP1152	BP1152		0	0	0	0	0	0	0	0	0	0	0	0
gene:BP1152	BP1152		0	0	0	0	0	0	0	0	0	0	0	0
gene:BP1153	BP1153		0	0	0	0	0	0	0	0	0	0	0	0
IG_gene:BP1154	BP1154		0	0	0	0	0	0	0	0	0	0	0	0
gene:BP1154	BP1154		0	0	0	0	0	0	0	0	0	0	0	0
IG_gene:BP1155	BP1155		0	0	0	0	0	0	0	0	0	0	0	0
gene:BP1155	BP1155		0	0	0	0	0	0	0	0	0	0	0	0
IG_gene:BP1156	BP1156		0	0	0	0	0	0	0	0	0	0	0	0
gene:BP1156	BP1156		0	0	0	0	0	0	0	0	0	0	0	0
IG_gene:BP1157	BP1157		0	0	0	0	0	0	0	0	0	0	0	0
gene:BP1157	BP1157		0	0	0	0	0	0	0	0	0	0	0	0
gene:BP1158	BP1158		0	0	0	0	0	0	0	0	0	0	0	0
IG_gene:BP1159	BP1159		0	0	0	0	0	0	0	0	0	0	0	0
gene:BP1159	BP1159		0	0	0	0	0	0	0	0	0	0	0	0
gene:BP1160	BP1160		0	0	0	0	0	0	0	0	0	0	0	0
IG_gene:BP1161	BP1161		0	0	0	0	0	0	0	0	0	0	0	0
gene:BP1161	BP1161		0	0	0	0	0	0	0	0	0	0	0	0
IG_gene:BP1162	BP1162		0	0	0	0	0	0	0	0	0	0	0	0
gene:BP1162	BP1162		0	0	0	0	0	0	0	0	0	0	0	0
gene:BP1163	BP1163		0	0	0	0	0	0	0	0	0	0	0	0
IG_gene:BP1164	BP1164		0	0	0	0	0	0	0	0	0	0	0	0
gene:BP1164	BP1164		0	0	0	0	0	0	0	0	0	0	0	0
IG_gene:BP1165	BP1165		0	0	0	0	0	0	0	0	0	0	0	0
gene:BP1165A	BP1165A		0	0	0	0	0	0	0	0	0	0	0	0
IG_gene:BP1166	BP1166		0	0	0	0	0	0	0	0	0	0	0	0
gene:BP1166	BP1166	ldcA	0	0	0	0	0	0	0	0	0	0	0	0
IG_gene:BP1167	BP1167		0	0	0	0	0	0	0	0	0	0	0	0
gene:BP1167	BP1167		0	0	0	0	0	0	0	0	0	0	0	0
gene:BP1168	BP1168		0	0	0	0	0	0	0	0	0	0	0	0
IG_gene:BP1169	BP1169		0	0	0	0	0	0	0	0	0	0	0	0
gene:BP1169	BP1169		0	0	0	0	0	0	0	0	0	0	0	0
gene:BP1170	BP1170		0	0	0	0	0	0	0	0	0	0	0	0
gene:BP1171	BP1171		0	0	0	0	0	0	0	0	0	0	0	0
IG_gene:BP1174	BP1174		0	0	0	0	0	0	0	0	0	0	0	0
gene:BP1174	BP1174		0	0	0	0	0	0	0	0	0	0	0	0
IG_gene:BP1175	BP1175		0	0	0	0	0	0	0	0	0	0	0	0
gene:BP1175	BP1175		0	0	0	0	0	0	0	0	0	0	0	0
IG_gene:BP1176	BP1176		0	0	0	0	0	0	0	0	0	0	0	0
gene:BP1176	BP1176	astE	0	0	0	0	0	0	0	0	0	0	0	0
IG_gene:BP1177	BP1177		0	0	0	0	0	0	0	0	0	0	0	0
gene:BP1177	BP1177		0	0	0	0	0	0	0	0	0	0	0	0
IG_gene:BP1178	BP1178		0	0	0	0	0	0	0	0	0	0	0	0
gene:BP1178	BP1178		0	0	0	0	0	0	0	0	0	0	0	0
IG_gene:BP1180	BP1180		0	0	0	0	0	0	0	0	0	0	0	0
gene:BP1180	BP1180		0	0	0	0	0	0	0	0	0	0	0	0
IG_gene:BP1181	BP1181		0	0	0	0	0	0	1	0	0	0	0	1
gene:BP1181	BP1181	glnQ	0	0	0	0	0	0	1	0	0	0	0	1
gene:BP1182	BP1182		0	0	0	0	0	0	1	0	0	0	0	1
gene:BP1183	BP1183		0	0	0	0	0	0	1	0	0	0	0	1
IG_gene:BP1184	BP1184		0	0	0	0	0	0	0	0	0	0	0	0
gene:BP1184	BP1184		0	0	0	0	0	0	1	0	0	0	0	1
IG_gene:BP1185	BP1185		0	0	0	0	0	0	1	0	0	0	0	1
gene:BP1185	BP1185	aspC	0	0	0	0	0	0	1	0	0	0	0	1
gene:BP1186	BP1186		0	0	0	0	0	0	1	0	0	0	0	1
IG_gene:BP1188	BP1188		0	0	0	0	0	0	0	0	0	0	0	0
gene:BP1188A	BP1188A		0	0	0	0	0	0	0	0	0	0	0	0
gene:BP1189	BP1189		0	0	0	0	0	0	0	0	0	0	0	0
IG_gene:BP1190	BP1190		0	0	0	0	0	0	0	0	0	0	0	0
gene:BP1190	BP1190		0	0	0	0	0	0	0	0	0	0	0	0
gene:BP1191	BP1191		0	0	0	0	0	0	0	0	0	0	0	0
IG_gene:BP1192	BP1192		0	0	0	0	0	0	0	0	0	0	0	0
gene:BP1192	BP1192		0	0	0	0	0	0	0	0	0	0	0	0
IG_gene:BP1193	BP1193		0	0	0	0	0	0	0	0	0	0	0	0
gene:BP1193	BP1193		0	0	0	0	0	0	0	0	0	0	0	0
IG_gene:BP1194	BP1194		0	0	0	0	0	0	0	0	0	0	0	0
gene:BP1194	BP1194		0	0	0	0	0	0	0	0	0	0	0	0
gene:BP1195	BP1195		0	0	0	0	0	0	0	0	0	0	0	0
gene:BP1196	BP1196		0	0	0	0	0	0	0	0	0	0	0	0
gene:BP1197	BP1197	btr	0	0	0	0	0	0	0	0	0	0	0	0
IG_gene:BP1198	BP1198		0	0	0	0	0	0	0	0	0	0	0	0
gene:BP1198	BP1198	clpB	1	0	0	1	1	0	0	1	0	1	1	6
IG_gene:BP1199	BP1199		0	0	0	0	0	0	0	0	0	0	0	0
gene:BP1199	BP1199		0	0	0	0	0	0	0	0	0	0	0	0
IG_gene:BP1201	BP1201		0	0	0	0	0	0	0	0	0	0	0	0
gene:BP1201	BP1201	tcfA	0	0	0	0	0	0	0	0	0	0	0	0
IG_gene:BP1202	BP1202		0	0	0	0	0	0	0	0	0	0	0	0
gene:BP1202	BP1202		0	0	0	0	0	0	0	0	0	0	0	0
IG_gene:BP1203	BP1203		0	0	0	0	0	0	0	0	0	0	0	0
gene:BP1203	BP1203		0	0	0	0	0	0	0	0	0	0	0	0
IG_gene:BP1204	BP1204		0	0	0	0	0	0	0	0	0	0	0	0
gene:BP1204	BP1204		0	0	0	0	0	0	0	0	0	0	0	0
gene:BP1205	BP1205		0	0	0	0	0	0	0	0	0	0	0	0
gene:BP1206	BP1206		0	0	0	0	0	0	0	0	0	0	0	0
IG_gene:BP1207	BP1207		0	0	0	0	0	0	0	0	0	0	0	0
gene:BP1207	BP1207		0	0	0	0	0	0	0	0	0	0	0	0
IG_gene:BP1208	BP1208		0	0	0	0	0	0	0	0	0	0	0	0
gene:BP1208	BP1208		0	0	0	0	0	0	0	0	0	0	0	0
gene:BP1209	BP1209		0	0	0	0	0	0	0	0	0	0	0	0
gene:BP1210	BP1210	apbE	0	0	0	0	0	0	0	0	0	0	0	0
gene:BP1211	BP1211		0	0	0	0	0	0	0	0	0	0	0	0
IG_gene:BP1212	BP1212		0	0	0	0	0	0	0	0	0	0	0	0
gene:BP1212	BP1212		0	0	0	0	0	0	0	0	0	0	0	0
IG_gene:BP1213	BP1213		0	0	0	0	0	0	0	0	0	0	0	0
gene:BP1213	BP1213		0	0	0	0	0	0	0	0	0	0	0	0
IG_gene:BP1214	BP1214		0	0	0	0	0	0	0	0	0	0	0	0
gene:BP1214	BP1214	nodI	0	0	0	0	0	0	0	0	0	0	0	0
gene:BP1215	BP1215	nodJ	0	0	0	0	0	0	0	0	0	0	0	0
IG_gene:BP1216	BP1216		0	0	0	0	0	0	0	0	0	0	0	0
gene:BP1216	BP1216		0	0	0	0	0	0	0	0	0	0	0	0
gene:BP1217	BP1217		0	0	0	0	0	0	0	0	0	0	0	0
gene:BP1218	BP1218		1	0	0	0	0	1	0	1	0	1	1	5
gene:BP1219	BP1219		1	0	1	1	1	1	0	1	0	1	1	8
gene:BP1220	BP1220		1	0	0	0	0	1	0	1	0	1	0	4
IG_gene:BP1221	BP1221		1	0	0	0	0	1	0	1	0	1	0	4
gene:BP1221	BP1221	dadX	0	0	0	0	0	0	0	0	0	0	0	0
IG_gene:BP1222	BP1222		0	0	0	0	0	0	0	0	0	0	0	0
gene:BP1222	BP1222		0	0	0	0	0	0	0	0	0	0	0	0
gene:BP1223	BP1223		0	0	0	0	0	0	0	0	0	0	0	0
IG_gene:BP1224	BP1224		0	0	0	0	0	0	0	0	0	0	0	0
gene:BP1224	BP1224		0	0	0	0	0	0	0	0	0	0	0	0
gene:BP1225	BP1225		0	0	0	0	0	0	0	0	0	0	0	0
IG_gene:BP1227	BP1227		0	0	0	0	0	0	0	0	0	0	0	0
gene:BP1227	BP1227	radA	0	0	0	0	0	0	0	0	0	0	0	0
gene:BP1228	BP1228		0	0	0	0	0	0	0	0	0	0	0	0
IG_gene:BP1229	BP1229		0	0	0	0	0	0	0	0	0	0	0	0
gene:BP1229	BP1229		0	0	0	0	0	0	0	0	0	0	0	0
gene:BP1230	BP1230	norM	0	0	0	0	0	0	0	0	0	0	0	0
gene:BP1231	BP1231		0	0	0	0	0	0	0	0	0	0	0	0
IG_gene:BP1232	BP1232		0	0	0	0	0	0	0	0	0	0	0	0
gene:BP1232	BP1232		0	0	0	0	0	0	0	0	0	0	0	0
IG_gene:BP1233	BP1233		0	0	0	0	0	0	0	0	0	0	0	0
gene:BP1233	BP1233		0	0	0	0	0	0	0	0	0	0	0	0
gene:BP1234	BP1234		0	0	0	0	0	0	0	0	0	0	0	0
IG_gene:BP1235	BP1235		0	0	0	0	0	0	0	0	0	0	0	0
gene:BP1235	BP1235	radC	0	0	0	0	0	0	0	0	0	0	0	0
IG_gene:BP1236	BP1236		0	0	0	0	0	0	0	0	0	0	0	0
gene:BP1236	BP1236	fkpB	0	0	0	0	0	0	0	0	0	0	0	0
gene:BP1237	BP1237	lytB	0	0	0	0	0	0	0	0	0	0	0	0
gene:BP1238	BP1238		0	0	0	0	0	0	0	0	0	0	0	0
gene:EBG00000018561	EBG00000018561	tRNA	0	0	0	0	0	0	0	0	0	0	0	0
IG_gene:EBG00000018606	EBG00000018606		0	0	0	0	0	0	0	0	0	0	0	0
gene:EBG00000018606	EBG00000018606	tRNA	0	0	0	0	0	0	0	0	0	0	0	0
IG_gene:BP1239	BP1239		0	0	0	0	0	0	0	0	0	0	0	0
gene:BP1239	BP1239		0	0	0	0	0	0	0	0	0	0	0	0
IG_gene:BP1240	BP1240		0	0	0	0	0	0	0	0	0	0	0	0
gene:BP1240	BP1240		0	0	0	0	0	0	0	0	0	0	0	0
gene:BP1241	BP1241		0	0	0	0	0	0	0	0	0	0	0	0
IG_gene:BP1242	BP1242		0	0	0	0	0	0	0	0	0	0	0	0
gene:BP1242	BP1242		0	0	0	0	0	0	0	0	0	0	0	0
IG_gene:EBG00000018550	EBG00000018550		0	0	0	0	0	0	0	0	0	0	0	0
gene:EBG00000018550	EBG00000018550	tRNA	0	0	0	0	0	0	0	0	0	0	0	0
IG_gene:BP1243	BP1243		0	0	0	0	0	0	0	0	0	0	0	0
gene:BP1243	BP1243		0	0	0	0	0	0	0	0	0	0	0	0
gene:BP1244	BP1244		0	0	0	0	0	0	0	0	0	0	0	0
IG_gene:BP1245	BP1245		0	0	0	0	0	0	0	0	0	0	0	0
gene:BP1245	BP1245		0	0	0	0	0	0	0	0	0	0	0	0
gene:BP1246	BP1246	nusA	0	0	0	0	0	0	0	0	0	0	0	0
IG_gene:BP1247	BP1247		0	0	0	0	0	0	0	0	0	0	0	0
gene:BP1247	BP1247	infB	0	0	0	0	0	0	0	0	0	0	0	0
IG_gene:BP1248	BP1248		0	0	0	0	0	0	0	0	0	0	0	0
gene:BP1248	BP1248	rbfA	0	0	0	0	0	0	0	0	0	0	0	0
gene:BP1249	BP1249	truB	0	0	0	0	0	0	1	0	0	0	0	1
IG_gene:BP1250	BP1250		0	0	0	0	0	0	1	0	0	0	0	1
gene:BP1250	BP1250	typA	0	0	0	0	0	0	1	0	0	0	0	1
gene:BP1251	BP1251		0	0	0	0	0	0	1	0	0	0	0	1
gene:BP1252	BP1252		0	0	0	0	0	0	1	0	0	0	0	1
IG_gene:BP1253	BP1253		0	0	0	0	0	0	1	0	0	0	0	1
gene:BP1253	BP1253		0	0	0	0	0	0	1	0	0	0	0	1
IG_gene:BP1254	BP1254		0	0	0	0	0	0	0	0	0	0	0	0
gene:BP1254	BP1254	polA	0	0	0	0	0	0	0	0	0	0	0	0
IG_gene:BP1255	BP1255		0	0	0	0	0	1	0	0	0	0	0	1
gene:BP1255	BP1255		0	0	0	0	0	1	0	0	0	0	0	1
gene:BP1256	BP1256		0	0	0	0	0	1	0	0	0	0	0	1
gene:BP1257	BP1257		0	0	0	0	0	1	0	0	0	0	0	1
IG_gene:BP1258	BP1258		0	0	0	0	0	1	0	0	0	0	0	1
gene:BP1258	BP1258	sdaA	0	0	0	0	0	1	0	0	0	0	0	1
gene:BP1259	BP1259		0	0	0	0	0	1	0	0	0	0	0	1
gene:BP1260	BP1260	glnE	0	0	0	0	0	1	0	0	0	0	0	1
IG_gene:BP1262	BP1262		0	0	0	0	0	0	0	0	0	0	0	0
gene:BP1262	BP1262	rho	0	0	0	0	0	0	0	0	0	0	0	0
IG_gene:BP1263	BP1263		0	0	0	0	0	0	0	0	0	0	0	0
gene:BP1263	BP1263	trxA	1	1	1	1	0	0	0	0	0	1	1	6
IG_gene:BP1264	BP1264		1	1	1	1	0	1	1	1	0	1	1	9
gene:BP1264	BP1264	parE	1	1	1	1	1	1	1	1	1	1	1	11
gene:BP1265	BP1265		1	1	1	1	1	1	1	1	1	1	1	11
IG_gene:BP1266	BP1266		0	0	0	0	0	0	0	0	0	0	0	0
gene:BP1266	BP1266	parC	1	1	1	1	1	1	1	0	1	1	1	10
gene:BP1267	BP1267		0	0	0	0	0	1	1	0	0	0	1	3
gene:BP1268	BP1268		0	0	0	0	0	0	0	0	0	0	0	0
IG_gene:BP1270	BP1270		0	0	0	0	0	0	0	0	0	0	0	0
gene:BP1270	BP1270		0	0	0	0	0	0	1	0	0	0	0	1
IG_gene:BP1273	BP1273		0	0	0	0	0	0	1	0	0	0	0	1
gene:BP1273	BP1273	livF	0	0	0	0	0	0	1	0	0	0	0	1
gene:BP1274	BP1274	livG	0	0	0	0	0	0	1	0	0	0	0	1
gene:BP1275	BP1275	livM	0	0	0	0	0	0	1	0	0	0	0	1
gene:BP1276	BP1276	livH	0	0	0	0	0	0	1	0	0	0	0	1
IG_gene:BP1277	BP1277		0	0	0	0	0	0	1	0	0	0	0	1
gene:BP1277	BP1277	livJ	0	0	0	0	0	0	1	0	0	0	0	1
gene:BP1278	BP1278		0	0	0	0	0	0	0	0	0	0	0	0
IG_gene:BP1279	BP1279		0	0	0	0	0	0	0	0	0	0	0	0
gene:BP1279	BP1279		0	0	0	0	0	0	0	0	0	0	0	0
gene:BP1280	BP1280	proC	0	0	0	0	0	0	0	0	0	0	0	0
IG_gene:BP1281	BP1281		0	0	0	0	0	0	0	0	0	0	0	0
gene:BP1281	BP1281	ugpB	0	0	0	0	0	0	0	0	0	0	0	0
IG_gene:BP1282	BP1282		0	0	0	0	0	0	0	0	0	0	0	0
gene:BP1282	BP1282	ugpA	0	0	0	0	0	0	0	0	0	0	0	0
gene:BP1283	BP1283	ugpE	0	0	0	0	0	0	0	0	0	0	0	0
IG_gene:BP1284	BP1284		0	0	0	0	0	0	0	0	0	0	0	0
gene:BP1284	BP1284	ugpC	0	0	0	0	0	0	0	0	0	0	0	0
IG_gene:BP1285	BP1285		0	0	0	0	0	0	0	0	0	0	0	0
gene:BP1285	BP1285	livJ	0	0	0	0	0	0	0	0	0	0	0	0
IG_gene:BP1286	BP1286		0	0	0	0	0	0	0	0	0	0	0	0
gene:BP1286	BP1286		0	0	0	0	0	0	0	0	0	0	0	0
IG_gene:BP1287	BP1287		0	0	0	0	0	0	0	0	0	0	0	0
gene:BP1287	BP1287		0	0	0	0	0	0	0	0	0	0	0	0
IG_gene:BP1289	BP1289		0	0	0	0	0	0	0	0	0	0	0	0
gene:BP1289	BP1289		0	0	0	0	0	0	0	0	0	0	0	0
IG_gene:BP1290	BP1290		0	0	0	0	0	0	0	0	0	0	0	0
gene:BP1290	BP1290		0	0	0	0	0	0	0	0	0	0	0	0
gene:BP1291	BP1291		0	0	0	0	0	0	0	0	0	0	0	0
IG_gene:BP1292	BP1292		0	0	0	0	0	0	0	0	0	0	0	0
gene:BP1292	BP1292		0	0	0	0	0	0	0	0	0	0	0	0
gene:BP1293	BP1293	lldD	0	0	0	0	0	0	0	0	0	0	0	0
IG_gene:BP1294	BP1294		0	0	0	0	0	0	0	0	0	0	0	0
gene:BP1294	BP1294	psd	0	0	0	0	0	0	0	0	0	0	0	0
IG_gene:BP1295	BP1295		0	0	0	0	0	0	0	0	0	0	0	0
gene:BP1295	BP1295		0	0	0	0	0	0	0	0	0	0	0	0
IG_gene:BP1296	BP1296		0	0	0	0	0	0	0	0	0	0	0	0
gene:BP1296	BP1296		0	0	0	0	0	0	0	0	0	0	0	0
gene:BP1297	BP1297		0	0	0	0	0	0	0	0	0	0	0	0
gene:BP1298	BP1298		0	0	0	0	0	0	0	0	0	0	0	0
gene:BP1299	BP1299		0	0	0	0	0	0	0	0	0	0	0	0
gene:BP1300	BP1300		0	0	0	0	0	0	0	0	0	0	0	0
IG_gene:BP1301	BP1301		0	0	0	0	0	0	0	0	0	0	0	0
gene:BP1301	BP1301		0	0	0	0	0	0	0	0	0	0	0	0
IG_gene:BP1302	BP1302		0	0	0	0	0	0	0	0	0	0	0	0
gene:BP1302	BP1302		0	0	0	0	0	0	0	0	0	0	0	0
IG_gene:BP1304	BP1304		0	0	0	0	0	0	0	0	0	0	0	0
gene:BP1304	BP1304		0	0	0	0	0	0	0	0	0	0	0	0
IG_gene:BP1305	BP1305		0	0	0	0	0	0	0	0	0	0	0	0
gene:BP1305	BP1305		0	0	0	0	0	0	0	0	0	0	0	0
IG_gene:BP1306	BP1306		0	0	0	0	0	0	0	0	0	0	0	0
gene:BP1306	BP1306	arsC	0	0	0	0	0	0	0	0	0	0	0	0
gene:BP1307	BP1307		0	0	0	0	0	0	0	0	0	0	0	0
IG_gene:BP1308	BP1308		0	0	0	0	0	0	0	0	0	0	0	0
gene:BP1308	BP1308		0	0	0	0	0	0	0	0	0	0	0	0
IG_gene:BP1311	BP1311		0	0	0	0	0	0	0	0	0	0	0	0
gene:BP1311	BP1311		0	0	0	0	0	0	0	0	0	0	0	0
IG_gene:BP1313	BP1313		0	0	0	0	0	0	0	0	0	0	0	0
gene:BP1313	BP1313		0	0	0	0	0	0	0	0	0	0	0	0
gene:BP1314	BP1314		0	0	0	0	0	0	0	0	0	0	0	0
IG_gene:BP1315	BP1315		0	0	0	0	0	0	0	0	0	0	0	0
gene:BP1315	BP1315		0	0	0	0	0	0	0	0	0	0	0	0
IG_gene:BP1318	BP1318		0	0	0	0	0	0	0	0	0	0	0	0
gene:BP1318	BP1318		0	0	0	0	0	0	0	0	0	0	0	0
IG_gene:BP1319	BP1319		0	0	0	0	0	0	1	0	0	0	0	1
gene:BP1319	BP1319		0	0	0	0	0	0	1	0	0	0	0	1
IG_gene:BP1320	BP1320		0	0	0	0	0	1	1	1	0	0	0	3
gene:BP1320	BP1320		0	0	0	0	0	1	1	1	0	0	0	3
gene:BP1321	BP1321	pdxK	0	0	0	0	0	1	1	1	0	0	0	3
IG_gene:BP1323	BP1323		0	0	0	0	0	1	1	1	0	0	0	3
gene:BP1323	BP1323		0	0	0	0	0	1	1	1	0	0	0	3
IG_gene:BP1326	BP1326		0	0	0	0	0	1	1	1	0	0	0	3
gene:BP1326	BP1326		0	0	0	0	0	1	1	1	0	0	0	3
gene:BP1327	BP1327	glgX	1	0	0	0	0	1	1	1	0	0	0	4
gene:BP1328	BP1328	glgB	1	0	0	0	0	1	1	1	0	0	0	4
gene:BP1329	BP1329		1	0	0	0	0	1	1	1	0	0	0	4
IG_gene:BP1332	BP1332		0	0	0	0	0	1	1	1	0	0	0	3
gene:BP1332	BP1332		0	0	0	0	0	0	0	0	0	0	0	0
IG_gene:BP1333	BP1333		0	0	0	0	0	0	0	0	0	0	0	0
gene:BP1333	BP1333		0	0	0	0	0	0	0	0	0	0	0	0
IG_gene:BP1334	BP1334		0	0	0	0	0	0	0	0	0	0	0	0
gene:BP1334	BP1334		0	0	0	0	0	0	1	0	0	0	0	1
gene:BP1335	BP1335		0	0	0	0	0	0	1	0	0	0	0	1
IG_gene:BP1337	BP1337		0	0	0	0	0	0	1	0	0	0	0	1
gene:BP1337	BP1337		0	0	0	0	0	0	0	0	0	0	0	0
IG_gene:BP1339	BP1339		0	0	0	0	0	0	0	0	0	0	0	0
gene:BP1339	BP1339		0	0	0	0	0	0	0	0	0	0	0	0
gene:BP1340	BP1340		0	0	0	0	0	0	0	0	0	0	0	0
IG_gene:BP1342	BP1342		0	0	0	0	0	0	0	0	0	0	0	0
gene:BP1342	BP1342		0	0	0	0	0	0	0	0	0	0	0	0
IG_gene:BP1344	BP1344		0	0	0	0	0	0	0	0	0	0	0	0
gene:BP1344	BP1344		0	0	0	0	0	0	1	0	0	0	0	1
gene:BP1345	BP1345		0	0	0	0	0	1	1	1	0	0	0	3
gene:BP1346	BP1346		0	0	0	0	0	1	1	1	0	0	0	3
IG_gene:BP1347	BP1347		0	0	0	0	0	1	1	1	0	0	0	3
gene:BP1347	BP1347		0	0	0	0	0	1	1	1	0	0	0	3
gene:BP1348	BP1348	citE	0	0	0	0	0	1	1	1	0	0	0	3
gene:BP1349	BP1349		0	1	0	0	0	1	1	1	0	0	0	4
IG_gene:BP1350	BP1350		0	1	0	0	0	1	1	1	0	0	1	5
gene:BP1350	BP1350		1	1	0	0	0	1	1	1	0	0	0	5
IG_gene:BP1352	BP1352		0	0	0	0	0	1	1	1	0	0	0	3
gene:BP1352	BP1352		0	0	0	0	0	0	1	1	0	0	0	2
gene:BP1353	BP1353		0	0	0	0	0	0	1	1	0	0	0	2
gene:BP1354	BP1354		0	0	0	0	0	0	1	1	0	0	0	2
gene:BP1355	BP1355		0	0	0	0	0	0	1	1	0	0	0	2
gene:BP1356	BP1356	leuD	0	0	0	0	0	0	1	1	0	0	0	2
IG_gene:BP1358	BP1358		0	0	0	0	0	0	1	1	0	0	0	2
gene:BP1358	BP1358		0	0	0	0	0	0	1	1	0	0	0	2
IG_gene:BP1359	BP1359		0	0	0	0	0	0	1	1	0	0	0	2
gene:BP1359	BP1359		0	0	0	0	0	0	1	1	0	0	0	2
gene:BP1360	BP1360		0	0	0	0	0	0	1	1	0	0	0	2
IG_gene:BP1361	BP1361		0	0	0	0	0	0	0	0	0	0	0	0
gene:BP1361	BP1361		0	0	0	0	0	0	0	0	0	0	0	0
IG_gene:BP1362	BP1362		0	0	0	0	0	0	0	0	0	0	0	0
gene:BP1362	BP1362		0	0	0	0	0	0	0	0	0	0	0	0
gene:BP1363	BP1363		0	1	1	1	0	0	0	0	0	0	0	3
gene:BP1364	BP1364		1	1	1	1	1	0	0	0	0	0	0	5
IG_gene:BP1365	BP1365		1	1	1	1	1	0	0	0	0	0	0	5
gene:BP1365	BP1365		0	0	0	0	0	0	0	0	0	0	0	0
IG_gene:BP1366	BP1366		0	0	0	0	0	0	0	0	0	0	0	0
gene:BP1366	BP1366	flhB	0	0	0	0	0	1	0	0	0	0	0	1
IG_gene:BP1370	BP1370		0	0	0	0	0	1	0	1	0	0	0	2
gene:BP1370	BP1370		0	0	0	0	0	1	0	1	0	0	0	2
gene:BP1371	BP1371	flgM	0	0	0	0	0	1	0	1	0	0	0	2
IG_gene:BP1372	BP1372		0	0	0	0	0	1	0	1	0	0	0	2
gene:BP1372	BP1372	flgA	0	0	0	0	0	1	0	1	0	0	0	2
IG_gene:BP1373	BP1373		0	0	0	0	0	1	0	1	0	0	0	2
gene:BP1373	BP1373	flgB	0	0	0	0	0	1	0	1	0	0	0	2
gene:BP1374	BP1374	flgC	0	0	0	0	0	1	0	1	0	0	0	2
IG_gene:BP1375	BP1375		0	0	0	0	0	0	0	0	0	0	0	0
gene:BP1375	BP1375	flgD	0	0	0	0	0	1	0	1	0	0	0	2
IG_gene:BP1376	BP1376		0	0	0	0	0	0	0	0	0	0	0	0
gene:BP1376	BP1376	flgE	0	0	0	0	0	1	0	1	0	0	0	2
IG_gene:BP1377	BP1377		0	0	0	0	0	0	0	0	0	0	0	0
gene:BP1377	BP1377	flgF	0	0	0	0	0	1	0	1	0	0	0	2
IG_gene:BP1378	BP1378		0	0	0	0	0	0	0	0	0	0	0	0
gene:BP1378	BP1378	flgG	0	0	0	0	0	1	0	1	0	0	0	2
gene:BP1379	BP1379	flgH	0	0	0	0	0	1	0	1	0	0	0	2
gene:BP1380	BP1380	flgI	0	0	0	0	0	1	0	1	0	0	0	2
gene:BP1381	BP1381	flgJ	0	0	0	0	0	1	0	1	0	0	0	2
IG_gene:BP1382	BP1382		0	0	0	0	0	1	0	1	1	0	0	3
gene:BP1382	BP1382	flgK	0	0	0	0	0	1	0	1	1	0	0	3
IG_gene:BP1383	BP1383		0	0	0	0	0	0	0	0	0	0	0	0
gene:BP1383	BP1383	flgL	0	0	0	0	0	1	0	1	1	0	1	4
IG_gene:BP1384	BP1384		0	0	0	0	1	1	0	1	1	0	1	5
gene:BP1384	BP1384	tsr	0	0	0	0	1	1	0	1	1	0	1	5
IG_gene:BP1385	BP1385		0	0	0	0	1	1	0	1	1	0	1	5
gene:BP1385	BP1385	tar	0	0	0	0	0	1	0	1	1	0	1	4
IG_gene:BP1388	BP1388		0	0	0	0	0	0	0	0	0	0	0	0
gene:BP1388	BP1388		0	0	0	0	0	0	0	0	0	0	0	0
IG_gene:BP1389	BP1389		0	0	0	0	0	0	0	0	0	0	0	0
gene:BP1389	BP1389	fliR	0	0	0	0	0	1	0	1	0	0	0	2
gene:BP1390	BP1390	fliQ	0	0	0	0	0	1	0	1	0	0	0	2
gene:BP1391	BP1391	fliP	0	0	0	0	0	1	0	1	0	0	0	2
gene:BP1392	BP1392	fliO	0	0	0	0	0	1	0	1	0	0	0	2
gene:BP1393	BP1393	fliN	0	0	0	0	0	1	0	1	0	0	0	2
gene:BP1394	BP1394	fliM	0	0	0	0	0	1	0	1	0	0	0	2
gene:BP1395	BP1395	fliL	0	0	0	0	0	1	0	1	0	0	0	2
IG_gene:BP1397	BP1397		0	0	0	0	0	1	0	1	0	0	0	2
gene:BP1397	BP1397		0	0	0	0	0	0	0	0	0	0	0	0
IG_gene:BP1399	BP1399		0	0	0	0	0	0	0	0	0	0	0	0
gene:BP1399	BP1399	fliJ	0	0	0	0	0	0	0	0	0	0	0	0
gene:BP1400	BP1400	fliI	0	0	0	0	0	0	0	0	0	0	0	0
IG_gene:BP1401	BP1401		0	0	0	0	0	0	0	0	0	0	0	0
gene:BP1401	BP1401	fliH	0	0	0	0	0	0	0	0	0	0	0	0
gene:BP1402	BP1402	fliG	0	0	0	0	0	0	0	0	0	0	0	0
gene:BP1403	BP1403	fliF	0	0	0	0	0	0	0	0	0	0	0	0
IG_gene:BP1404	BP1404		0	0	0	0	0	0	0	0	0	0	0	0
gene:BP1404	BP1404	fliE	0	0	0	0	0	0	0	0	0	0	0	0
gene:BP1405	BP1405		0	0	0	0	0	0	0	0	0	0	0	0
gene:BP1406	BP1406		0	0	0	0	0	0	0	0	0	0	0	0
IG_gene:BP1408	BP1408		0	0	0	0	0	0	0	0	0	0	0	0
gene:BP1408	BP1408	fliT	0	0	0	0	0	0	0	0	0	0	0	0
gene:BP1409	BP1409	fliS	0	0	0	0	0	0	0	0	0	0	0	0
gene:BP1410	BP1410	fliD	0	0	0	0	0	0	0	0	0	0	0	0
IG_gene:BP1411	BP1411		0	0	0	0	0	0	0	0	0	0	0	0
gene:BP1411	BP1411	flaG	0	0	0	0	0	0	0	0	0	0	0	0
IG_gene:BP1412	BP1412		0	0	0	0	0	0	0	0	0	0	0	0
gene:BP1412	BP1412	folC	0	0	0	0	0	0	0	0	0	0	0	0
IG_gene:BP1413	BP1413		0	0	0	0	0	0	0	0	0	0	0	0
gene:BP1413	BP1413		1	1	1	1	0	0	0	0	0	0	1	5
gene:BP1414	BP1414	cvpA	1	1	1	1	0	0	0	0	0	0	1	5
IG_gene:BP1415	BP1415		1	1	1	1	0	0	0	0	0	0	0	4
gene:BP1415	BP1415	purF	1	1	1	1	0	0	0	0	0	0	0	4
gene:BP1416	BP1416	dsbB	1	1	1	1	0	0	0	0	0	0	0	4
IG_gene:BP1417	BP1417		1	1	1	1	0	0	0	0	0	0	0	4
gene:BP1417	BP1417	glnD	0	0	0	0	0	0	0	0	0	0	0	0
[truncated: 3,519 more rows]

## Sheet: Day 3 consensus
gene	gene_id	Tag	OctLG15	OctLG16	OctLG17	JanLG2	JanLG3	JanLG4	JanLG5	JanLG7	JanLG8	JanLG9	JanLG10	JanLG11	Sum
gene:BP0001	BP0001	gidA	0	0	0	0	0	0	0	0	0	0	0	0	0
gene:BP0002	BP0002	gidB	0	0	0	0	0	0	0	0	0	0	0	0	0
gene:BP0003	BP0003	parA	0	0	0	0	0	0	0	0	0	0	0	0	0
gene:BP0004	BP0004		0	0	0	0	0	0	0	0	0	0	0	0	0
IG_gene:BP0005	BP0005		0	0	0	0	0	0	0	0	0	0	0	0	0
gene:BP0005	BP0005	parB	0	0	0	0	0	0	0	0	0	0	0	0	0
IG_gene:EBG00000018565	EBG00000018565		0	0	0	0	0	0	0	0	0	0	0	0	0
gene:EBG00000018565	EBG00000018565	tRNA	0	0	0	0	0	0	0	0	0	0	0	0	0
IG_gene:EBG00000018581	EBG00000018581		0	0	0	0	0	0	0	0	0	0	0	0	0
gene:EBG00000018581	EBG00000018581	tRNA	0	0	0	0	0	0	0	0	0	0	0	0	0
gene:EBG00000018596	EBG00000018596	tRNA	0	0	0	0	0	0	0	0	0	0	0	0	0
IG_gene:BP0007	BP0007		0	0	0	0	0	0	0	0	0	0	0	0	0
gene:BP0007	BP0007	tufA	0	0	0	0	0	0	0	0	0	0	0	0	0
IG_gene:EBG00000018602	EBG00000018602		0	0	0	0	0	0	0	0	0	0	0	0	0
gene:EBG00000018602	EBG00000018602	tRNA	0	0	0	0	0	0	0	0	0	0	0	0	0
IG_gene:BP0008	BP0008		0	0	0	0	0	0	0	0	0	0	0	0	0
gene:BP0008	BP0008	secE	0	0	0	0	0	0	0	0	0	0	0	0	0
gene:BP0009	BP0009	nusG	0	0	0	0	0	0	0	0	0	0	0	0	0
IG_gene:BP0010	BP0010		0	0	0	0	0	0	0	0	0	0	0	0	0
gene:BP0010	BP0010	rplK	0	0	0	0	0	0	0	0	0	0	0	0	0
gene:BP0011	BP0011	rplA	0	0	0	0	0	0	0	0	0	0	0	0	0
IG_gene:BP0013	BP0013		0	0	0	0	0	0	0	0	0	0	0	0	0
gene:BP0013	BP0013	rplJ	0	0	0	0	0	0	0	0	0	0	0	0	0
IG_gene:BP0014	BP0014		0	0	0	0	0	0	0	0	0	0	0	0	0
gene:BP0014	BP0014	rplL	0	0	0	0	0	0	0	0	0	0	0	0	0
IG_gene:BP0015	BP0015		0	0	0	0	0	0	0	0	0	0	0	0	0
gene:BP0015	BP0015	rpoB	0	0	0	0	0	0	0	0	0	0	0	0	0
gene:BP0016	BP0016	rpoC	0	0	0	0	0	0	0	0	0	0	0	0	0
IG_gene:BP0017	BP0017		0	0	0	0	0	0	0	0	0	0	0	0	0
gene:BP0017	BP0017		0	0	0	0	0	0	0	0	0	0	0	0	0
IG_gene:BP0018	BP0018		0	0	0	0	0	0	0	0	0	0	0	0	0
gene:BP0018	BP0018		0	0	0	0	0	0	0	0	0	0	0	0	0
IG_gene:BP0020	BP0020		0	0	0	0	0	0	0	0	0	0	0	0	0
gene:BP0020	BP0020		0	0	0	0	0	0	0	0	0	0	0	0	0
IG_gene:BP0022	BP0022		0	0	0	0	0	0	0	0	0	0	0	0	0
gene:BP0022	BP0022		0	0	0	0	0	0	0	0	0	0	0	0	0
gene:BP0023	BP0023		0	0	0	0	0	0	0	0	0	0	0	0	0
IG_gene:BP0025	BP0025		0	0	0	0	0	0	0	0	0	0	0	0	0
gene:BP0025	BP0025		0	0	0	0	0	0	0	0	0	0	0	0	0
gene:BP0026	BP0026		0	0	0	0	0	0	0	0	0	0	0	0	0
gene:BP0027	BP0027		0	0	0	0	0	0	0	0	0	0	0	0	0
IG_gene:BP0028	BP0028		0	0	0	0	0	0	0	0	0	0	0	0	0
gene:BP0028	BP0028		0	0	0	0	0	0	0	0	0	0	0	0	0
IG_gene:BP0029	BP0029		0	0	0	0	0	0	0	0	0	0	0	0	0
gene:BP0029	BP0029		0	0	0	0	0	0	0	0	0	0	0	0	0
gene:BP0030	BP0030		0	0	0	0	0	0	0	0	0	0	0	0	0
IG_gene:BP0031	BP0031		0	0	0	0	0	0	0	0	0	0	0	0	0
gene:BP0031	BP0031		0	0	0	0	0	0	0	0	0	0	0	0	0
gene:BP0032	BP0032		0	0	0	0	0	0	0	0	0	0	0	0	0
IG_gene:BP0033	BP0033		0	0	0	0	0	0	0	0	0	0	0	0	0
gene:BP0033	BP0033	glyQ	0	0	0	0	0	0	0	0	0	0	0	0	0
gene:BP0034	BP0034	glyS	0	0	0	0	0	0	0	0	0	0	0	0	0
gene:BP0035	BP0035		0	0	0	0	0	0	0	0	0	0	0	0	0
gene:BP0036	BP0036		0	0	0	0	0	0	0	0	0	0	0	0	0
gene:BP0037	BP0037		0	0	0	0	0	0	0	0	0	0	0	0	0
IG_gene:BP0038	BP0038		0	0	0	0	0	0	0	0	0	0	0	0	0
gene:BP0038	BP0038	gloA	0	0	0	0	0	0	0	0	0	0	0	0	0
gene:BP0039	BP0039		0	0	0	0	0	0	0	0	0	0	0	0	0
IG_gene:BP0041	BP0041		0	0	0	0	0	0	0	0	0	0	0	0	0
gene:BP0041	BP0041		0	0	0	0	0	0	0	0	0	0	0	0	0
IG_gene:BP0043	BP0043		0	0	0	0	0	0	0	0	0	0	0	0	0
gene:BP0043	BP0043		0	0	0	0	0	0	0	0	0	0	0	0	0
IG_gene:BP0045	BP0045		0	0	0	0	0	0	0	0	0	0	0	0	0
gene:BP0045	BP0045		0	0	0	0	0	0	0	0	0	0	0	0	0
IG_gene:BP0047	BP0047		0	0	0	0	0	0	0	0	0	0	0	0	0
gene:BP0047	BP0047	metX	0	0	0	0	0	0	0	0	1	1	0	1	3
gene:BP0048	BP0048		0	0	0	0	0	0	0	0	1	1	1	1	4
IG_gene:BP0049	BP0049		0	0	0	0	0	0	0	0	0	0	0	0	0
gene:BP0049	BP0049		0	0	0	0	0	0	0	0	0	0	0	0	0
IG_gene:BP0050	BP0050		0	0	0	0	0	0	0	0	0	0	0	0	0
gene:BP0050	BP0050	ampG	0	0	0	0	0	0	0	0	0	0	0	0	0
IG_gene:BP0053	BP0053		0	0	0	0	0	0	0	0	0	0	0	0	0
gene:BP0053	BP0053		0	0	0	0	0	0	0	0	0	0	0	0	0
IG_gene:BP0055	BP0055		0	0	1	0	0	0	0	0	0	0	0	0	1
gene:BP0055	BP0055	gltK	0	0	1	0	0	0	0	0	0	0	0	0	1
gene:BP0056	BP0056	gltJ	0	0	1	0	0	0	0	0	0	0	0	0	1
gene:BP0057	BP0057		0	0	1	0	0	0	0	0	0	0	0	0	1
gene:BP0058	BP0058		0	0	0	0	0	0	0	0	0	0	0	0	0
IG_gene:BP0060	BP0060		0	0	0	0	0	0	0	0	0	0	0	0	0
gene:BP0060	BP0060		0	0	0	0	0	0	0	0	0	0	0	0	0
gene:BP0061	BP0061		0	0	0	0	0	0	0	0	0	0	0	0	0
IG_gene:BP0062	BP0062		0	0	0	0	0	0	0	0	0	0	0	0	0
gene:BP0062	BP0062		0	0	0	0	0	0	0	0	0	0	0	0	0
IG_gene:BP0063A	BP0063A		0	0	0	0	0	0	0	0	0	0	0	0	0
gene:BP0063A	BP0063A		0	0	0	0	0	0	0	0	0	0	0	0	0
IG_gene:BP0063	BP0063		0	0	0	0	0	0	0	0	0	0	0	0	0
gene:BP0063	BP0063		0	0	0	0	0	0	0	0	0	0	0	0	0
IG_gene:BP0064	BP0064		0	0	0	0	0	0	0	0	0	0	0	0	0
gene:BP0064	BP0064		0	0	0	0	0	0	0	0	0	0	0	0	0
IG_gene:BP0065	BP0065		0	0	0	0	0	0	0	0	0	0	0	0	0
gene:BP0065	BP0065		0	0	0	0	0	0	0	0	0	0	0	0	0
IG_gene:BP0066	BP0066		0	0	0	0	0	0	0	0	0	0	0	0	0
gene:BP0066	BP0066		0	0	0	0	0	0	0	0	0	0	0	0	0
IG_gene:BP0067	BP0067		0	0	0	0	0	0	0	0	0	0	0	0	0
gene:BP0067	BP0067		0	0	0	0	0	0	0	0	0	0	0	0	0
IG_gene:BP0069	BP0069		0	0	0	0	0	0	0	0	0	0	0	0	0
gene:BP0069	BP0069		0	0	0	0	0	0	0	0	0	0	0	0	0
IG_gene:BP0071	BP0071		0	0	0	0	0	0	0	0	0	0	0	0	0
gene:BP0071	BP0071		0	0	0	0	0	0	0	0	0	0	0	0	0
IG_gene:BP0072	BP0072		0	0	0	0	0	0	0	0	0	0	0	0	0
gene:BP0072	BP0072		0	0	0	0	0	0	0	0	0	0	0	0	0
IG_gene:EBG00000018578	EBG00000018578		0	0	0	0	0	0	0	0	0	0	0	0	0
gene:EBG00000018578	EBG00000018578	tRNA	0	0	0	0	0	0	0	0	0	0	0	0	0
IG_gene:BP0074	BP0074		0	0	0	0	0	0	0	0	0	0	0	0	0
gene:BP0074	BP0074	htpG	0	0	0	0	0	0	0	0	0	0	0	0	0
IG_gene:BP0075	BP0075		0	0	0	0	0	0	0	0	0	0	0	0	0
gene:BP0075	BP0075		0	0	0	0	0	0	0	0	0	0	0	0	0
IG_gene:BP0076	BP0076		0	0	0	0	0	0	0	0	0	0	0	0	0
gene:BP0076	BP0076	ampD	0	0	0	0	0	0	0	0	0	0	0	0	0
IG_gene:BP0077	BP0077		0	0	0	0	0	0	0	0	0	0	0	0	0
gene:BP0078	BP0078		0	0	0	0	0	0	0	0	0	0	0	0	0
IG_gene:BP0079	BP0079		0	0	0	0	0	0	0	0	0	0	0	0	0
gene:BP0079	BP0079	ffh	0	0	0	0	0	0	0	0	0	0	0	0	0
gene:BP0080	BP0080		0	0	0	0	0	0	0	0	0	0	0	0	0
IG_gene:BP0082	BP0082		0	0	0	0	0	0	0	0	0	0	0	0	0
gene:BP0082	BP0082	bplL	0	0	0	0	0	0	0	0	0	0	0	0	0
IG_gene:BP0085	BP0085		0	0	0	0	0	0	0	0	0	0	0	0	0
gene:BP0085	BP0085	bplI	0	0	0	0	0	0	0	0	0	0	0	0	0
gene:BP0086	BP0086	bplH	0	0	0	0	0	0	0	0	0	0	0	0	0
IG_gene:BP0087	BP0087		0	0	0	0	0	0	0	0	0	0	0	0	0
gene:BP0087	BP0087	bplG	0	0	0	0	0	0	0	0	0	0	0	0	0
gene:BP0088	BP0088	bplF	0	0	0	0	0	0	0	0	0	0	0	0	0
gene:BP0089	BP0089	bplE	0	0	0	0	0	0	0	0	1	0	0	1	2
IG_gene:BP0090	BP0090		0	0	0	0	0	0	0	0	1	0	1	1	3
gene:BP0090	BP0090	bplD	0	0	0	0	0	0	0	0	1	0	1	0	2
gene:BP0091	BP0091	bplC	0	0	0	0	0	0	0	0	1	0	1	0	2
gene:BP0092	BP0092	bplB	0	0	0	0	0	0	0	0	0	0	0	0	0
gene:BP0093	BP0093	bplA	0	0	0	0	0	0	0	0	0	0	0	0	0
IG_gene:BP0094	BP0094		0	0	0	0	0	0	0	0	0	0	0	0	0
gene:BP0094	BP0094	rfaC	0	0	0	0	0	0	0	0	0	0	0	0	0
gene:BP0095	BP0095	kdtA	0	0	0	0	0	0	0	0	0	0	0	0	0
gene:BP0096	BP0096		0	0	0	0	0	0	0	0	0	0	0	0	0
gene:BP0097	BP0097	baf	0	0	0	0	0	0	0	0	0	0	0	0	0
gene:BP0098	BP0098	birA	0	0	0	0	0	0	0	0	0	0	0	0	0
IG_gene:BP0099	BP0099		0	0	0	0	0	0	0	0	0	0	0	0	0
gene:BP0099	BP0099		0	0	0	0	0	0	0	0	0	0	0	0	0
gene:BP0100	BP0100		0	0	0	0	0	0	0	0	0	0	0	0	0
IG_gene:BP0101A	BP0101A		0	0	0	0	0	0	0	0	0	0	0	0	0
gene:BP0101A	BP0101A		0	0	0	0	0	0	0	0	0	0	0	0	0
IG_gene:BP0101B	BP0101B		0	0	0	0	0	0	0	0	0	0	0	0	0
gene:BP0101B	BP0101B		0	0	0	0	0	0	0	0	0	0	0	0	0
IG_gene:BP0102	BP0102		0	0	0	0	0	0	0	0	0	0	0	0	0
gene:BP0102	BP0102		0	0	0	0	0	0	0	0	0	0	0	0	0
gene:BP0103	BP0103		0	0	0	0	0	0	0	0	0	0	0	0	0
gene:BP0104	BP0104		0	0	0	0	1	1	0	0	0	0	1	0	3
gene:BP0105	BP0105	lipB	0	0	0	0	1	1	0	0	0	0	1	0	3
IG_gene:BP0106	BP0106		0	0	0	0	0	0	0	0	0	0	0	0	0
gene:BP0106	BP0106	lipA	0	0	1	1	1	1	0	0	0	0	1	0	5
gene:BP0107	BP0107	rfbC	1	1	1	1	1	1	1	0	0	0	1	0	8
IG_gene:BP0108	BP0108		1	1	1	1	1	1	1	0	0	0	1	1	9
gene:BP0108	BP0108	rfbD	1	1	1	1	1	1	1	0	0	0	1	1	9
gene:BP0109	BP0109	rfbB	0	0	0	0	0	0	0	0	0	0	0	0	0
IG_gene:BP0110	BP0110		0	0	0	0	0	0	0	0	0	0	0	0	0
gene:BP0110	BP0110		0	0	0	0	0	0	0	0	0	0	0	0	0
IG_gene:BP0112	BP0112		0	0	0	0	0	0	0	0	0	0	0	0	0
gene:BP0112	BP0112	metC	0	0	0	0	0	0	0	0	0	0	0	0	0
gene:BP0113	BP0113	dsbA	0	0	0	0	0	0	0	0	0	0	0	0	0
IG_gene:BP0114	BP0114		0	0	0	0	0	0	0	0	0	0	0	0	0
gene:BP0114	BP0114		0	0	0	0	0	0	0	0	0	0	0	0	0
gene:BP0115	BP0115	argS	0	0	0	0	0	0	0	0	0	0	0	0	0
IG_gene:BP0116	BP0116		0	0	0	0	0	0	0	0	0	0	0	0	0
gene:BP0116	BP0116		0	0	0	0	0	0	0	0	0	0	0	0	0
IG_gene:BP0117	BP0117		0	0	0	0	0	0	0	0	0	0	0	0	0
gene:BP0117	BP0117		0	0	0	0	0	0	0	0	0	0	0	0	0
IG_gene:BP0118	BP0118		0	0	0	0	0	0	0	0	0	0	0	0	0
gene:BP0118	BP0118		0	0	0	0	0	0	0	0	0	0	0	0	0
IG_gene:BP0119	BP0119		0	0	0	0	0	0	0	0	0	0	0	0	0
gene:BP0119	BP0119		0	0	0	0	0	0	0	0	0	0	0	0	0
gene:BP0120	BP0120		0	0	0	0	0	0	0	0	0	0	0	0	0
gene:BP0121	BP0121		0	0	0	0	0	0	0	0	0	0	0	0	0
IG_gene:BP0122	BP0122		0	0	0	0	0	0	0	0	0	0	0	0	0
gene:BP0122	BP0122		0	0	0	0	0	0	0	0	0	0	0	0	0
gene:BP0123	BP0123		0	0	0	0	0	0	0	0	0	0	0	0	0
IG_gene:BP0124	BP0124		0	0	0	0	0	0	0	0	0	0	0	0	0
gene:BP0124	BP0124		0	0	0	0	0	0	0	0	0	0	0	0	0
IG_gene:BP0126	BP0126		0	0	0	0	0	0	0	0	0	0	0	0	0
gene:BP0126	BP0126		0	0	1	1	1	0	1	0	0	0	0	0	4
IG_gene:BP0128	BP0128		0	0	1	1	1	0	1	0	0	0	0	0	4
gene:BP0128	BP0128		0	0	1	1	1	0	1	0	0	0	0	0	4
IG_gene:BP0130	BP0130		0	0	1	1	1	0	1	0	0	0	0	0	4
gene:BP0130	BP0130		0	0	1	1	1	0	1	0	0	0	0	0	4
IG_gene:BP0131	BP0131		0	0	0	0	0	0	0	0	0	0	0	0	0
gene:BP0131	BP0131	leuA	0	0	0	1	1	0	1	0	0	0	0	0	3
IG_gene:BP0132	BP0132		0	0	0	0	1	0	1	0	0	0	0	0	2
gene:BP0132	BP0132		0	0	0	0	1	0	1	0	0	0	0	0	2
IG_gene:BP0133	BP0133		0	0	0	0	1	0	1	0	0	0	0	0	2
gene:BP0133	BP0133	rpoN	0	0	1	0	1	0	1	0	0	0	0	0	3
IG_gene:BP0134	BP0134		0	0	1	0	1	0	1	0	0	0	0	0	3
gene:BP0134	BP0134		0	0	1	0	1	0	1	0	0	0	0	0	3
gene:BP0135	BP0135		0	0	1	0	1	0	1	0	0	0	0	0	3
IG_gene:BP0137	BP0137		0	0	1	0	1	0	1	0	0	0	0	0	3
gene:BP0137	BP0137		0	0	0	0	0	0	0	0	0	0	0	0	0
IG_gene:BP0139	BP0139		0	0	0	0	0	0	0	0	0	0	0	0	0
gene:BP0139	BP0139	ilvA	0	0	0	1	1	1	1	0	0	0	0	0	4
IG_gene:BP0141	BP0141		0	0	0	1	1	1	1	0	0	0	0	0	4
gene:BP0141	BP0141		1	1	0	1	1	1	1	0	1	1	1	1	10
gene:BP0142	BP0142		0	0	0	0	0	0	0	0	0	0	0	0	0
gene:BP0143	BP0143		0	0	0	1	0	0	0	0	0	0	0	0	1
gene:BP0144	BP0144		0	0	0	1	0	0	0	0	0	0	0	0	1
gene:BP0145	BP0145		0	0	0	1	0	0	0	0	0	0	0	0	1
IG_gene:BP0148	BP0148		0	0	0	1	0	0	0	0	0	0	0	0	1
gene:BP0148	BP0148		0	0	0	1	0	0	0	0	0	0	0	0	1
IG_gene:BP0149	BP0149		0	0	0	1	0	0	0	0	0	0	0	0	1
gene:BP0149	BP0149		0	0	0	1	0	0	0	0	0	0	0	0	1
IG_gene:BP0151	BP0151		0	0	0	1	0	0	0	0	0	0	0	0	1
gene:BP0151	BP0151		0	0	0	1	0	0	0	0	0	0	0	0	1
gene:BP0152	BP0152		0	0	0	1	0	0	0	0	0	0	0	0	1
IG_gene:BP0153	BP0153		0	0	0	0	0	0	0	0	0	0	0	0	0
gene:BP0153	BP0153		0	0	0	1	0	0	0	0	0	0	0	0	1
IG_gene:BP0154	BP0154		0	0	0	1	0	0	0	0	0	0	0	0	1
gene:BP0154	BP0154	brg1	0	0	0	1	0	0	0	0	0	0	0	0	1
gene:BP0155	BP0155	serA	0	0	0	1	0	0	0	0	0	0	0	0	1
IG_gene:BP0156	BP0156		0	0	0	0	0	0	0	0	0	0	0	0	0
gene:BP0156	BP0156		0	0	0	1	0	0	0	0	0	0	0	0	1
IG_gene:BP0157	BP0157		0	0	0	1	0	0	0	0	0	0	0	0	1
gene:BP0157	BP0157		0	0	0	1	0	0	0	0	0	0	0	0	1
gene:BP0158	BP0158		0	0	0	1	0	0	0	0	0	0	0	0	1
IG_gene:BP0159	BP0159		0	0	0	0	0	0	0	0	0	0	0	0	0
gene:BP0159	BP0159	phoR	0	0	0	1	0	0	0	0	0	0	0	0	1
gene:BP0160	BP0160	phoB	0	0	0	1	0	0	0	0	0	0	0	0	1
IG_gene:BP0161	BP0161		0	0	0	1	0	0	0	0	0	0	0	0	1
gene:BP0161	BP0161	ubiE	0	0	0	0	0	0	0	0	0	0	0	0	0
IG_gene:BP0162	BP0162		0	0	0	0	0	0	0	0	0	0	0	0	0
gene:BP0162	BP0162		0	0	0	0	0	0	0	0	0	0	0	0	0
IG_gene:BP0163	BP0163		0	0	0	0	0	0	0	0	0	0	0	0	0
gene:BP0163	BP0163		0	0	0	0	0	0	0	0	0	0	0	0	0
gene:BP0164	BP0164	ubiB	0	0	0	0	0	0	0	0	0	0	0	0	0
IG_gene:BP0166	BP0166		0	0	0	0	0	0	0	0	0	0	0	0	0
gene:BP0166	BP0166		0	0	0	0	0	0	0	0	0	0	0	0	0
IG_gene:BP0168	BP0168		0	0	0	0	0	0	1	0	0	0	0	0	1
gene:BP0168	BP0168		0	0	0	0	0	0	1	0	0	0	0	0	1
gene:BP0169	BP0169		0	0	0	0	0	0	1	0	0	0	0	0	1
IG_gene:BP0170	BP0170		0	0	0	0	0	0	1	0	0	0	0	0	1
gene:BP0170	BP0170	rhlE	0	0	0	0	0	0	1	0	0	0	0	0	1
gene:BP0171	BP0171		0	0	0	0	0	0	1	0	0	0	0	0	1
gene:BP0172	BP0172	prfC	0	0	0	0	0	0	1	0	0	0	0	0	1
gene:BP0173	BP0173		0	0	0	0	0	0	1	0	0	0	0	0	1
gene:BP0174	BP0174	bfr	0	0	0	0	0	0	1	0	0	0	0	0	1
IG_gene:BP0175	BP0175		0	0	0	0	0	0	0	0	0	0	0	0	0
gene:BP0175	BP0175		0	0	0	0	0	0	0	0	0	0	0	0	0
IG_gene:BP0177	BP0177		0	0	0	0	0	0	0	0	0	0	0	0	0
gene:BP0177	BP0177		0	0	0	0	0	0	0	0	0	0	0	0	0
IG_gene:BP0178	BP0178		0	0	0	0	0	0	0	0	0	0	0	0	0
gene:BP0178	BP0178		0	0	0	0	0	0	0	0	0	0	0	0	0
IG_gene:BP0179	BP0179		0	0	0	0	0	0	0	0	0	0	0	0	0
gene:BP0179	BP0179		0	0	0	0	0	0	0	0	0	0	0	0	0
gene:BP0180	BP0180	metG	0	0	0	0	0	0	0	0	0	0	0	0	0
IG_gene:BP0181	BP0181		0	0	0	0	0	0	0	0	0	0	0	0	0
gene:BP0181	BP0181		0	0	0	0	0	0	0	0	0	0	0	0	0
IG_gene:BP0182	BP0182		0	0	0	0	0	0	0	0	0	0	0	0	0
gene:BP0182	BP0182		0	0	0	0	0	0	0	0	0	0	0	0	0
gene:BP0183	BP0183		0	0	0	0	0	0	0	0	0	0	0	0	0
gene:BP0184	BP0184		0	0	0	0	0	0	0	0	0	0	0	0	0
IG_gene:BP0185	BP0185		0	0	0	0	0	0	0	0	0	0	0	0	0
gene:BP0185	BP0185	dcd	0	0	1	1	0	1	1	0	0	0	0	0	4
gene:BP0186	BP0186		0	0	1	1	0	1	1	0	0	0	0	0	4
gene:BP0187	BP0187		0	0	1	1	0	1	1	0	0	0	0	0	4
IG_gene:BP0189	BP0189		0	0	1	1	0	1	1	0	0	0	0	0	4
gene:BP0189	BP0189		0	0	1	1	0	1	1	0	0	0	0	0	4
IG_gene:BP0190	BP0190		0	0	1	1	0	1	1	0	0	0	0	0	4
gene:BP0190	BP0190		1	1	1	1	1	1	1	0	1	1	1	1	11
gene:BP0191	BP0191		0	0	1	1	1	1	0	0	0	0	0	0	4
IG_gene:BP0192	BP0192		0	0	0	0	0	0	0	0	0	0	0	0	0
gene:BP0192	BP0192		0	0	0	0	0	0	0	0	0	0	0	0	0
IG_gene:BP0193	BP0193		0	0	0	0	0	0	0	0	0	0	0	0	0
gene:BP0193	BP0193	sodA	0	0	0	0	1	0	0	0	0	0	0	0	1
gene:BP0194	BP0194		0	0	1	0	1	0	0	0	0	0	0	0	2
IG_gene:BP0195	BP0195		0	0	1	0	1	1	0	0	0	0	0	0	3
gene:BP0195	BP0195	gcvT	1	0	1	1	1	1	0	0	0	0	0	0	5
gene:BP0196	BP0196	gcvH	1	0	1	1	1	1	0	0	0	0	0	0	5
IG_gene:BP0197	BP0197		0	0	0	0	0	0	0	0	0	0	0	0	0
gene:BP0197	BP0197	gcvP	0	0	1	1	1	1	0	0	0	0	0	0	4
IG_gene:BP0198	BP0198		0	0	0	0	0	0	0	0	0	0	0	0	0
gene:BP0198	BP0198		0	0	1	1	1	1	0	0	0	0	0	0	4
IG_gene:BP0199	BP0199		0	0	1	1	1	1	0	0	0	0	0	0	4
gene:BP0199	BP0199		0	0	0	1	1	1	0	0	0	0	0	0	3
IG_gene:BP0200	BP0200		0	0	0	0	0	0	0	0	0	0	0	0	0
gene:BP0200	BP0200		0	0	0	1	1	1	0	0	0	0	0	0	3
IG_gene:BP0202	BP0202		0	0	0	0	0	0	0	0	0	0	0	0	0
gene:BP0202	BP0202		0	0	0	0	0	0	0	0	0	0	0	0	0
IG_gene:BP0203	BP0203		0	0	0	0	0	0	0	0	0	0	0	0	0
gene:BP0203	BP0203		0	0	0	0	0	0	0	0	0	0	0	0	0
IG_gene:BP0204	BP0204		0	0	0	0	0	0	0	0	0	0	0	0	0
gene:BP0204	BP0204		0	0	0	1	1	0	1	0	0	0	0	0	3
gene:BP0205	BP0205		0	0	0	1	1	0	1	0	0	0	0	0	3
IG_gene:BP0206	BP0206		0	0	0	1	1	0	1	0	0	0	0	0	3
gene:BP0206	BP0206	thiC	0	0	0	1	1	0	1	0	0	0	0	0	3
gene:BP0207	BP0207		0	0	0	1	1	0	1	0	0	0	0	0	3
IG_gene:BP0208	BP0208		0	0	0	1	1	0	1	0	0	0	0	0	3
gene:BP0208	BP0208		0	0	0	1	1	0	1	0	0	0	0	0	3
gene:BP0209	BP0209		0	0	0	1	1	0	1	0	0	0	0	0	3
IG_gene:BP0210	BP0210		0	0	0	0	0	0	0	0	0	0	0	0	0
gene:BP0210	BP0210		0	0	0	0	0	0	0	0	0	0	0	0	0
IG_gene:BP0211	BP0211		0	0	0	0	0	0	0	0	0	0	0	0	0
gene:BP0211	BP0211		0	0	0	0	0	0	0	0	0	0	0	0	0
gene:BP0212	BP0212		0	0	1	0	0	0	0	0	0	0	0	0	1
IG_gene:BP0213	BP0213		0	0	1	0	0	0	0	0	0	0	0	0	1
gene:BP0213	BP0213		0	0	1	0	0	0	0	0	0	0	0	0	1
gene:BP0214	BP0214		0	0	1	0	0	0	0	0	0	0	0	0	1
IG_gene:BP0215	BP0215		0	0	1	0	0	0	0	0	0	0	0	0	1
gene:BP0215	BP0215	ppc	0	0	1	0	0	0	0	0	0	0	0	0	1
IG_gene:BP0216	BP0216		0	0	0	0	0	0	0	0	0	0	0	0	0
gene:BP0216	BP0216	sphB1	0	0	0	1	1	0	1	0	0	0	0	0	3
IG_gene:BP0217	BP0217		0	0	0	1	1	0	0	0	0	0	0	0	2
gene:BP0217	BP0217		0	0	0	1	1	0	0	0	0	0	0	0	2
IG_gene:BP0218	BP0218		0	0	0	1	1	0	0	0	0	0	0	0	2
gene:BP0218	BP0218		0	0	0	1	1	0	0	0	0	0	0	0	2
IG_gene:BP0219	BP0219		0	0	0	0	0	0	0	0	0	0	0	0	0
gene:BP0219	BP0219		0	0	0	1	1	0	0	0	0	0	0	0	2
gene:BP0220	BP0220		0	0	0	1	1	0	0	0	0	0	0	0	2
IG_gene:BP0221	BP0221		0	0	0	1	1	0	0	0	0	0	0	0	2
gene:BP0221	BP0221	catI	0	0	0	1	1	0	0	0	0	0	0	0	2
gene:BP0222	BP0222	catJ	0	0	0	1	1	0	0	0	0	0	0	0	2
IG_gene:BP0223	BP0223		0	0	0	0	0	0	0	0	0	0	0	0	0
gene:BP0223	BP0223	catC2	0	0	0	1	1	0	0	0	0	0	0	0	2
gene:BP0224	BP0224		0	0	0	1	1	0	0	0	0	0	0	0	2
gene:BP0225	BP0225	catD2	0	0	0	1	1	0	0	0	0	0	0	0	2
gene:BP0226	BP0226		0	0	0	1	1	0	0	0	0	0	0	0	2
gene:BP0227	BP0227	psiF	0	0	0	1	1	0	0	0	0	0	0	0	2
IG_gene:BP0228	BP0228		0	0	0	1	1	0	0	0	0	0	0	0	2
gene:BP0228	BP0228		0	0	0	0	0	0	0	0	0	0	0	0	0
IG_gene:BP0229	BP0229		0	0	0	0	0	0	0	0	0	0	0	0	0
gene:BP0229	BP0229		0	0	1	0	1	0	0	0	0	0	0	0	2
IG_gene:BP0231	BP0231		0	0	0	0	0	0	0	0	0	0	0	0	0
gene:BP0231	BP0231	pcaC	0	0	1	1	1	0	1	0	0	0	0	0	4
IG_gene:BP0233	BP0233		0	0	1	1	1	0	1	0	0	0	0	0	4
gene:BP0233	BP0233		0	0	1	1	1	0	1	0	0	0	0	0	4
gene:BP0234	BP0234		0	0	1	1	1	0	1	0	0	0	0	0	4
IG_gene:BP0235	BP0235		0	0	0	0	0	0	0	0	0	0	0	0	0
gene:BP0235	BP0235		0	0	1	0	1	0	0	0	0	0	0	0	2
IG_gene:BP0237	BP0237		0	0	1	0	1	0	0	0	0	0	0	0	2
gene:BP0237	BP0237		0	0	1	0	1	0	0	0	0	0	0	0	2
gene:BP0238	BP0238	folK	0	0	0	0	0	0	0	0	0	0	0	0	0
gene:BP0239	BP0239	pcnB	0	0	0	0	0	0	0	0	0	0	0	0	0
gene:BP0240	BP0240		0	0	0	0	0	0	0	0	0	0	0	0	0
gene:BP0241	BP0241		0	0	0	0	0	0	0	0	0	0	0	0	0
IG_gene:BP0242	BP0242		1	0	0	0	0	0	0	0	0	0	0	1	2
gene:BP0242	BP0242	purM	1	1	1	1	1	1	1	0	1	1	1	1	11
IG_gene:BP0243	BP0243		1	1	1	1	1	1	1	0	1	1	1	1	11
gene:BP0243	BP0243	miaA	1	1	1	1	1	1	1	0	1	1	1	1	11
gene:BP0244	BP0244	mutL	1	1	1	1	1	1	1	0	0	1	1	0	9
IG_gene:BP0245	BP0245		0	1	1	1	1	1	1	0	0	0	0	0	6
gene:BP0245	BP0245	dedA	0	0	1	1	1	1	1	0	0	0	0	0	5
IG_gene:BP0246	BP0246		0	0	1	1	1	1	1	0	0	0	0	0	5
gene:BP0246	BP0246	amiC	0	0	0	0	0	0	0	0	0	0	0	0	0
gene:BP0247	BP0247		0	0	0	0	0	0	0	0	0	0	0	0	0
IG_gene:BP0248	BP0248		0	0	0	0	0	0	0	0	0	0	0	0	0
gene:BP0248	BP0248	fumC	0	0	0	0	0	0	0	0	0	0	0	0	0
gene:BP0249	BP0249		0	0	0	0	1	0	1	0	0	1	0	0	3
IG_gene:BP0250	BP0250		0	0	1	0	1	0	1	0	0	1	1	1	6
gene:BP0250	BP0250		0	0	1	0	1	0	1	0	1	1	1	1	7
gene:BP0251	BP0251		0	0	1	0	1	0	1	0	0	1	0	0	4
IG_gene:BP0252	BP0252		0	0	1	0	1	0	1	0	0	1	0	0	4
gene:BP0252	BP0252	ggt	0	0	1	0	1	0	1	0	0	0	0	0	3
gene:BP0253	BP0253		0	0	1	0	1	0	0	0	0	0	0	0	2
IG_gene:BP0254	BP0254		0	0	0	0	0	0	0	0	0	0	0	0	0
gene:BP0254	BP0254		0	0	1	0	1	0	0	0	0	0	0	0	2
IG_gene:BP0256	BP0256		0	0	0	0	0	0	0	0	0	0	0	0	0
gene:BP0256	BP0256		0	0	0	0	0	0	0	0	0	0	0	0	0
IG_gene:BP0258	BP0258		1	0	0	0	0	0	0	0	0	0	0	0	1
gene:BP0258	BP0258		1	0	0	0	0	0	0	0	0	0	0	0	1
IG_gene:BP0259	BP0259		1	0	0	1	1	1	1	0	0	0	0	0	5
gene:BP0259	BP0259	cydA	1	1	0	1	1	1	1	0	0	0	0	0	6
gene:BP0260	BP0260	cydB	1	1	0	1	1	1	1	0	0	0	0	0	6
gene:BP0261	BP0261		1	1	0	1	1	1	1	0	0	0	0	0	6
gene:BP0262	BP0262		1	1	0	1	1	1	1	0	0	0	0	0	6
gene:BP0263	BP0263		1	1	0	1	1	1	1	0	0	0	0	0	6
IG_gene:BP0264	BP0264		0	0	0	1	1	1	1	0	0	0	0	0	4
gene:BP0264	BP0264	apt	0	0	0	1	1	1	1	0	0	0	0	0	4
IG_gene:BP0266	BP0266		0	0	0	1	0	0	1	0	0	0	0	0	2
gene:BP0266	BP0266		0	0	0	1	0	0	1	0	0	0	0	0	2
IG_gene:BP0268	BP0268		0	0	0	1	0	0	1	0	0	0	0	0	2
gene:BP0268	BP0268		0	0	0	0	0	0	0	0	0	0	0	0	0
IG_gene:BP0270	BP0270		0	0	0	0	0	0	0	0	0	0	0	0	0
gene:BP0270	BP0270		0	0	0	0	0	0	0	0	0	0	0	0	0
gene:BP0271	BP0271		0	0	0	0	0	0	0	0	0	0	0	0	0
IG_gene:BP0272	BP0272		0	0	0	0	0	0	0	0	0	0	0	0	0
gene:BP0272	BP0272		0	0	0	0	0	0	0	0	0	0	0	0	0
gene:EBG00000018562	EBG00000018562	tRNA	0	0	0	0	0	0	0	0	0	0	0	0	0
IG_gene:BP0273	BP0273		0	0	0	0	0	0	0	0	0	0	0	0	0
gene:BP0273	BP0273	sspB	0	0	0	0	0	0	0	0	0	0	0	0	0
gene:BP0274	BP0274	sspA	0	0	0	0	0	0	0	0	0	0	0	0	0
IG_gene:BP0275	BP0275		0	0	0	0	0	0	0	0	0	0	0	0	0
gene:BP0275	BP0275	petC	0	0	0	0	1	0	0	0	0	0	0	0	1
IG_gene:BP0276	BP0276		0	0	0	0	1	0	0	0	0	0	0	0	1
gene:BP0276	BP0276	petB	0	0	0	0	1	0	0	0	0	0	0	0	1
IG_gene:BP0277	BP0277		0	0	0	0	1	0	0	0	0	0	0	0	1
gene:BP0277	BP0277	petA	0	0	0	0	1	0	0	0	0	0	0	0	1
IG_gene:BP0278	BP0278		0	0	0	0	1	0	0	0	0	0	0	0	1
gene:BP0278	BP0278	mscL	0	0	0	0	1	0	0	0	0	0	0	0	1
gene:BP0279	BP0279		0	0	0	0	1	0	0	0	0	0	0	0	1
IG_gene:BP0280	BP0280		0	0	0	0	1	0	0	0	0	0	0	0	1
gene:BP0280	BP0280	degQ	0	0	0	0	1	0	0	0	0	0	0	0	1
gene:BP0281	BP0281		0	0	0	0	0	0	0	0	0	0	0	0	0
IG_gene:BP0282	BP0282		0	0	0	0	0	0	0	0	0	0	0	0	0
gene:BP0282	BP0282		0	0	0	1	0	1	1	0	0	0	0	0	3
gene:BP0283	BP0283		0	0	1	1	0	1	1	0	0	0	0	0	4
gene:BP0284	BP0284		0	1	1	1	0	1	1	0	0	0	0	0	5
gene:BP0285	BP0285		0	1	1	1	0	1	1	0	0	0	0	0	5
IG_gene:BP0286	BP0286		0	1	1	1	0	1	1	0	0	0	0	0	5
gene:BP0286	BP0286		0	1	1	1	0	1	1	0	0	0	0	0	5
IG_gene:BP0287	BP0287		0	0	0	0	0	0	0	0	0	0	0	0	0
gene:BP0287	BP0287	leuA	0	1	1	1	0	1	1	0	0	0	0	0	5
IG_gene:BP0288	BP0288		0	1	1	1	0	1	1	0	0	0	0	0	5
gene:BP0288	BP0288		0	1	1	1	0	1	1	0	0	0	0	0	5
IG_gene:BP0289	BP0289		0	1	1	1	0	1	1	0	0	0	0	0	5
gene:BP0289	BP0289	ilvD	0	1	1	1	0	1	1	1	1	0	1	1	9
gene:BP0290	BP0290		0	1	1	1	0	1	1	1	1	0	0	0	7
IG_gene:BP0291	BP0291		0	1	1	1	0	1	1	1	1	0	0	0	7
gene:BP0291	BP0291		0	1	1	1	0	1	1	0	0	0	0	0	5
IG_gene:BP0294	BP0294		0	0	1	1	0	1	1	0	0	0	0	0	4
gene:BP0294	BP0294		0	0	1	1	0	1	1	0	0	0	0	0	4
gene:BP0295	BP0295		0	0	0	0	0	0	0	0	0	0	0	0	0
IG_gene:BP0296	BP0296		0	0	0	0	0	0	0	0	0	0	0	0	0
gene:BP0296	BP0296		0	0	0	0	0	0	0	0	0	0	0	0	0
IG_gene:BP0297	BP0297		0	0	0	0	0	0	0	0	0	0	0	0	0
gene:BP0297	BP0297		0	0	0	0	0	0	0	0	0	0	0	0	0
gene:BP0298	BP0298		0	0	0	1	0	1	1	0	0	0	0	0	3
IG_gene:BP0299	BP0299		0	0	0	0	0	0	0	0	0	0	0	0	0
gene:BP0299	BP0299		0	0	0	1	0	1	1	0	0	0	0	0	3
gene:BP0300	BP0300		0	0	0	1	1	1	1	0	0	0	0	0	4
IG_gene:BP0301	BP0301		0	0	0	1	1	1	1	0	0	0	0	0	4
gene:BP0301	BP0301		0	0	0	1	1	1	1	0	0	0	0	0	4
IG_gene:BP0302	BP0302		0	0	0	1	1	1	1	0	0	0	0	0	4
gene:BP0302	BP0302		0	0	0	1	1	1	1	0	0	0	0	0	4
gene:BP0303	BP0303		0	0	0	1	1	1	1	0	0	0	0	0	4
gene:BP0304	BP0304		0	0	0	1	1	1	1	0	0	0	0	0	4
gene:BP0305	BP0305		0	0	0	1	1	1	1	0	0	0	0	0	4
IG_gene:BP0309	BP0309		0	0	0	1	0	0	1	0	0	0	0	0	2
gene:BP0309	BP0309		0	0	0	1	1	1	1	1	0	1	0	0	6
gene:BP0310	BP0310		0	0	0	1	1	1	1	1	0	1	0	0	6
gene:BP0311	BP0311		0	0	0	1	1	1	1	1	0	1	0	0	6
gene:BP0312	BP0312		0	0	0	1	1	1	1	1	0	1	0	0	6
IG_gene:BP0313	BP0313		0	0	0	0	0	0	0	0	0	0	0	0	0
gene:BP0313	BP0313		0	0	0	1	1	1	1	1	0	1	0	0	6
IG_gene:BP0314	BP0314		0	0	0	0	0	0	0	0	0	0	0	0	0
gene:BP0314	BP0314		0	0	0	1	1	1	1	1	0	1	0	0	6
IG_gene:BP0315	BP0315		0	0	0	0	0	0	0	0	0	0	0	0	0
gene:BP0315	BP0315	hemL	0	0	0	0	0	0	0	0	0	0	0	0	0
IG_gene:BP0316	BP0316		0	0	0	0	0	0	0	0	0	0	0	0	0
gene:BP0316	BP0316	thiE	0	0	0	0	0	0	0	0	0	0	0	0	0
gene:BP0317	BP0317	thiD	0	0	0	0	0	0	0	0	0	0	0	0	0
IG_gene:BP0318	BP0318		0	0	0	0	0	0	0	0	0	0	0	0	0
gene:BP0318	BP0318	rubA	0	0	0	0	0	0	0	0	0	0	0	0	0
IG_gene:BP0319	BP0319		0	0	0	0	0	0	0	0	0	0	0	0	0
gene:BP0319	BP0319		0	0	0	0	0	0	0	0	0	0	0	0	0
gene:BP0320	BP0320		0	0	0	0	0	0	0	0	0	0	0	0	0
gene:BP0321	BP0321	pyrB	0	0	1	0	0	0	0	0	0	0	0	0	1
gene:BP0322	BP0322	pyrC	0	0	1	0	0	0	0	0	0	0	0	0	1
IG_gene:BP0323	BP0323		0	1	1	0	0	0	0	0	1	0	0	0	3
gene:BP0323	BP0323		0	1	1	0	0	0	0	0	1	0	0	0	3
gene:BP0324	BP0324	apaH	0	1	1	0	0	0	0	0	1	0	0	1	4
gene:BP0325	BP0325		0	0	0	0	0	0	0	0	0	0	0	0	0
IG_gene:BP0326	BP0326		0	0	0	0	0	0	0	0	0	0	0	0	0
gene:BP0326	BP0326	mtgA	0	0	0	0	0	0	0	0	0	0	0	0	0
IG_gene:BP0327	BP0327		0	0	0	0	0	0	0	0	0	0	0	0	0
gene:BP0327	BP0327		0	0	0	0	0	0	0	0	0	0	0	0	0
gene:BP0328	BP0328		0	0	1	0	1	1	1	0	0	0	0	0	4
gene:BP0329	BP0329		0	0	1	0	1	1	1	0	0	0	0	0	4
gene:BP0330	BP0330		0	0	1	0	1	1	1	0	0	0	0	0	4
gene:BP0331	BP0331		0	0	1	0	1	1	1	0	0	0	0	0	4
gene:BP0332	BP0332		0	0	1	0	1	1	1	0	0	0	0	0	4
IG_gene:BP0333	BP0333		0	0	1	0	1	1	1	0	0	0	0	0	4
gene:BP0333	BP0333		0	0	1	0	1	1	1	0	0	0	0	0	4
gene:BP0334	BP0334		0	0	1	0	1	1	1	0	0	1	0	0	5
IG_gene:BP0337	BP0337		0	0	1	0	1	1	1	0	0	1	0	0	5
gene:BP0337	BP0337		0	1	1	0	1	1	1	1	0	1	0	0	7
gene:BP0338	BP0338		0	1	1	0	1	1	1	1	0	1	0	0	7
IG_gene:BP0339	BP0339		0	1	1	0	1	1	1	1	0	1	0	0	7
gene:BP0339	BP0339	ogt	0	1	1	0	1	1	1	1	0	1	0	0	7
gene:BP0340	BP0340	alkB	0	1	1	0	1	1	1	1	0	1	0	0	7
gene:BP0341	BP0341		0	1	1	0	1	1	1	1	0	1	0	0	7
IG_gene:BP0342	BP0342		0	1	1	0	1	1	1	1	0	1	0	0	7
gene:BP0342	BP0342		0	1	1	0	1	1	1	1	0	1	0	0	7
gene:BP0343	BP0343	bhuV	0	1	1	0	1	1	1	1	0	1	0	0	7
gene:BP0344	BP0344	bhuU	0	1	1	0	1	1	1	1	0	1	0	0	7
gene:BP0345	BP0345	bhuT	0	1	1	0	1	1	1	1	0	1	0	0	7
gene:BP0346	BP0346	bhuS	0	1	1	0	1	1	1	1	0	1	0	0	7
IG_gene:BP0347	BP0347		0	0	0	0	0	0	0	0	0	0	0	0	0
gene:BP0347	BP0347	bhuR	0	0	1	0	1	1	1	0	0	0	0	0	4
IG_gene:BP0348	BP0348		0	0	0	0	0	0	0	0	0	0	0	0	0
gene:BP0348	BP0348	hurR	0	0	1	0	1	1	1	0	0	0	0	0	4
gene:BP0349	BP0349	hurI	0	0	1	0	1	0	1	0	0	0	0	0	3
IG_gene:BP0350	BP0350		0	0	0	0	1	0	1	0	0	0	0	0	2
gene:BP0350	BP0350		0	0	0	0	1	0	0	0	0	0	0	0	1
IG_gene:BP0351	BP0351		0	0	0	0	0	0	0	0	0	0	0	0	0
gene:BP0351	BP0351		0	0	0	0	0	0	0	0	0	0	0	0	0
IG_gene:BP0352	BP0352		0	0	0	0	0	0	0	0	0	0	0	0	0
gene:BP0352	BP0352		0	0	0	0	0	0	0	0	0	0	0	0	0
gene:BP0353	BP0353		0	0	0	0	0	0	0	0	0	0	0	0	0
gene:BP0354	BP0354		0	0	0	0	0	0	0	0	0	0	0	0	0
gene:BP0355	BP0355		0	0	0	0	0	0	0	0	0	0	0	0	0
IG_gene:BP0356	BP0356		0	0	0	0	0	0	0	0	0	0	0	0	0
gene:BP0356	BP0356		0	0	0	1	1	0	0	1	0	0	0	0	3
IG_gene:BP0357	BP0357		0	0	0	1	1	0	0	1	0	0	0	0	3
gene:BP0357	BP0357		0	0	0	1	1	0	0	1	0	0	0	0	3
IG_gene:BP0358	BP0358		0	0	0	1	1	0	0	1	0	0	0	0	3
gene:BP0358	BP0358		0	0	0	0	0	0	0	0	0	0	0	0	0
IG_gene:BP0359	BP0359		0	0	0	0	0	0	0	0	0	0	0	0	0
gene:BP0359	BP0359		0	0	0	0	0	0	0	0	0	0	0	0	0
gene:BP0360	BP0360		0	0	0	0	0	0	0	0	0	0	0	0	0
gene:BP0361	BP0361		0	0	0	0	0	0	0	0	0	0	0	0	0
gene:BP0362	BP0362		0	0	0	0	0	0	0	0	0	0	0	0	0
IG_gene:BP0363	BP0363		0	0	0	0	0	0	0	0	0	0	0	0	0
gene:BP0363	BP0363		0	0	0	0	0	0	0	0	0	0	0	0	0
IG_gene:BP0364	BP0364		0	0	0	0	0	0	0	0	0	0	0	0	0
gene:BP0364	BP0364		0	0	0	0	0	0	0	0	0	0	0	0	0
gene:BP0365	BP0365		0	0	0	0	0	0	0	0	0	0	0	0	0
IG_gene:BP0367	BP0367		0	0	0	0	0	0	0	0	0	0	0	0	0
gene:BP0367	BP0367		0	0	0	0	0	0	0	0	0	0	0	0	0
gene:BP0368	BP0368	gdhA	0	0	0	0	0	0	0	0	0	0	0	0	0
IG_gene:BP0369	BP0369		0	0	0	0	0	0	0	0	0	0	0	0	0
gene:BP0369	BP0369		0	0	0	0	0	0	0	0	0	0	0	0	0
IG_gene:BP0370	BP0370		0	0	0	0	0	0	0	0	1	1	1	1	4
gene:BP0370	BP0370	pyrE	0	0	0	0	0	0	0	0	1	1	1	0	3
gene:BP0371	BP0371	gatB	0	0	0	0	0	0	0	0	0	0	0	0	0
gene:BP0372	BP0372	gatA	0	0	0	0	0	0	0	0	0	0	0	0	0
gene:BP0373	BP0373	gatC	0	0	0	0	0	0	0	0	0	0	0	0	0
IG_gene:BP0374	BP0374		0	0	0	0	0	0	0	0	0	0	0	0	0
gene:BP0374	BP0374	mreB	0	0	0	0	0	0	0	0	0	0	0	0	0
IG_gene:BP0375	BP0375		0	0	0	0	0	0	0	0	0	0	0	0	0
gene:BP0375	BP0375	mreC	0	0	0	0	0	0	0	0	0	0	0	0	0
gene:BP0376	BP0376	mreD	0	0	0	0	0	0	0	0	0	0	0	0	0
gene:BP0377	BP0377	mrdA	0	0	0	0	0	0	0	0	0	0	0	0	0
gene:BP0378	BP0378	mrdB	0	0	0	0	0	0	0	0	0	0	0	0	0
gene:BP0379	BP0379	ldh	0	0	0	0	0	0	0	0	0	0	0	0	0
gene:BP0380	BP0380		0	0	0	0	0	0	0	0	0	0	0	0	0
IG_gene:BP0381	BP0381		0	0	0	0	0	0	0	0	0	0	0	0	0
gene:BP0381	BP0381		0	0	0	0	0	0	0	0	0	0	0	0	0
IG_gene:BP0382	BP0382		0	0	0	0	0	0	0	0	0	0	0	0	0
gene:BP0382	BP0382		0	0	0	0	0	0	0	0	0	0	0	0	0
gene:BP0383	BP0383	argB	0	0	0	0	0	0	0	0	0	0	0	0	0
IG_gene:BP0385	BP0385		0	0	0	0	0	0	0	0	0	0	0	0	0
gene:BP0385	BP0385		0	0	1	0	0	0	0	0	0	0	0	0	1
IG_gene:BP0386	BP0386		0	0	0	0	0	0	0	0	0	0	0	0	0
gene:BP0386	BP0386		1	1	1	0	0	0	0	1	0	0	0	0	4
gene:BP0387	BP0387		1	1	1	0	0	0	0	1	1	1	1	1	8
gene:BP0388	BP0388		1	1	1	0	1	0	0	1	0	1	1	0	7
IG_gene:BP0390	BP0390		0	1	1	0	1	0	0	1	0	1	0	0	5
gene:BP0390	BP0390		0	1	1	0	1	0	0	1	0	0	0	0	4
gene:BP0391	BP0391	ogt	0	1	1	0	1	0	0	1	0	0	0	0	4
gene:BP0392	BP0392		0	0	0	0	0	0	0	0	0	0	0	0	0
IG_gene:BP0394	BP0394		0	0	0	0	0	0	0	0	0	0	0	0	0
gene:BP0394	BP0394		0	0	0	0	0	0	0	0	0	0	0	0	0
IG_gene:BP0395	BP0395		0	0	0	0	0	0	0	0	0	0	0	0	0
gene:BP0395	BP0395		0	0	0	0	0	0	0	0	0	0	0	0	0
gene:BP0396	BP0396		0	0	0	0	0	0	0	0	0	0	0	0	0
gene:BP0397	BP0397		0	0	0	0	0	0	0	0	0	0	0	0	0
IG_gene:BP0398	BP0398		0	0	0	0	0	0	0	0	0	0	0	0	0
gene:BP0398	BP0398		0	0	0	0	0	0	0	0	0	0	0	0	0
gene:BP0399	BP0399		0	0	0	0	0	0	0	0	0	0	0	0	0
IG_gene:BP0402	BP0402		0	0	0	0	0	0	0	0	0	0	0	0	0
gene:BP0402	BP0402	gltS	0	0	0	1	0	0	1	0	0	0	0	0	2
gene:BP0403	BP0403		0	0	0	1	0	0	1	0	0	0	0	0	2
gene:BP0404	BP0404	atoE	0	0	0	1	0	0	1	0	0	0	0	0	2
IG_gene:BP0405	BP0405		0	0	0	1	0	0	1	0	0	0	0	0	2
gene:BP0405	BP0405		0	0	0	1	0	0	1	0	0	0	0	0	2
IG_gene:EBG00000018601	EBG00000018601		0	0	0	1	0	0	1	0	0	0	0	0	2
gene:EBG00000018601	EBG00000018601	tRNA	0	0	0	0	0	0	0	0	0	0	0	0	0
IG_gene:BP0406	BP0406		0	0	0	0	0	0	0	0	0	0	0	0	0
gene:BP0406	BP0406	dnaQ	0	0	0	0	0	0	0	0	0	0	0	0	0
IG_gene:BP0408	BP0408		0	0	1	0	1	0	0	0	0	0	0	0	2
gene:BP0408	BP0408		0	0	0	0	0	0	0	0	0	0	0	0	0
IG_gene:BP0410	BP0410		0	1	1	1	1	1	1	0	0	0	0	0	6
gene:BP0410	BP0410		0	1	1	1	1	1	1	0	0	1	0	0	7
IG_gene:BP0411	BP0411		0	1	1	1	1	1	1	0	0	1	0	0	7
gene:BP0411	BP0411		0	1	1	1	1	1	1	0	0	1	0	0	7
IG_gene:BP0412	BP0412		0	1	1	1	1	1	1	0	0	1	0	0	7
gene:BP0412	BP0412		0	1	1	1	1	1	1	0	0	1	0	0	7
IG_gene:BP0414	BP0414		0	1	1	1	1	1	1	0	0	1	0	0	7
gene:BP0414	BP0414		0	1	1	1	1	1	1	0	0	1	0	0	7
IG_gene:BP0415	BP0415		0	1	1	1	1	1	1	0	0	1	0	0	7
gene:BP0415	BP0415		0	1	1	1	1	1	1	0	0	1	0	0	7
IG_gene:BP0416	BP0416		0	1	1	1	1	1	1	0	0	1	0	0	7
gene:BP0416	BP0416		0	1	1	1	1	1	1	0	0	1	0	0	7
gene:BP0417	BP0417		0	1	1	1	1	1	1	0	1	1	0	0	8
gene:BP0418	BP0418		0	1	1	1	1	1	1	0	1	1	0	0	8
gene:BP0419	BP0419		0	1	1	1	1	1	1	0	1	1	0	0	8
IG_gene:BP0420	BP0420		0	1	1	1	1	1	1	0	1	1	0	0	8
gene:BP0420	BP0420		0	1	1	1	1	1	1	0	1	1	0	0	8
IG_gene:BP0421	BP0421		0	1	1	1	1	1	1	0	1	1	0	0	8
gene:BP0421	BP0421		0	1	1	1	1	1	1	0	1	1	0	0	8
gene:BP0422	BP0422		0	1	1	1	1	1	1	0	1	1	0	0	8
IG_gene:BP0424	BP0424		0	1	1	1	1	1	1	0	1	1	0	0	8
gene:BP0424	BP0424		0	0	0	0	0	0	0	0	0	0	0	0	0
IG_gene:BP0425	BP0425		0	0	0	0	0	0	0	0	0	0	0	0	0
gene:BP0425	BP0425		0	0	1	0	1	0	0	1	0	1	1	0	5
IG_gene:BP0426	BP0426		0	0	1	1	1	1	1	1	0	1	1	0	8
gene:BP0426	BP0426	cspA	0	0	1	1	1	1	1	1	0	1	1	0	8
IG_gene:BP0427	BP0427		0	0	1	1	1	1	1	1	0	1	1	0	8
gene:BP0427	BP0427		0	0	1	1	1	1	1	1	0	1	1	0	8
IG_gene:BP0428	BP0428		0	0	0	0	0	0	0	0	0	0	0	0	0
gene:BP0428	BP0428		0	0	1	1	1	1	1	1	0	1	1	0	8
IG_gene:BP0429	BP0429		0	0	1	1	1	1	1	1	0	1	1	0	8
gene:BP0429	BP0429		0	0	1	1	1	1	1	1	0	1	0	0	7
gene:BP0430	BP0430		0	0	1	1	1	1	1	0	0	1	0	0	6
IG_gene:BP0431	BP0431		0	0	0	0	0	0	0	0	0	0	0	0	0
gene:BP0431	BP0431		0	0	1	1	1	1	1	0	0	1	0	0	6
IG_gene:BP0432	BP0432		0	0	1	1	1	1	1	0	0	0	0	0	5
gene:BP0432	BP0432		0	0	1	1	1	1	1	0	0	0	0	0	5
IG_gene:BP0433	BP0433		0	0	1	1	1	1	1	0	0	0	0	0	5
gene:BP0433	BP0433		0	0	1	1	1	1	1	0	0	0	0	0	5
IG_gene:BP0435	BP0435		0	0	1	1	1	1	1	0	0	0	0	0	5
gene:BP0435	BP0435		0	0	1	1	1	1	1	0	0	0	0	0	5
gene:BP0436	BP0436		0	0	1	1	1	1	1	0	0	0	0	0	5
IG_gene:BP0437	BP0437		0	0	1	1	1	1	1	0	0	0	0	0	5
gene:BP0437	BP0437		0	0	1	1	1	1	1	0	0	0	0	0	5
gene:BP0438	BP0438		0	0	1	1	1	1	1	0	0	0	0	0	5
IG_gene:BP0439	BP0439		0	0	0	0	0	0	0	0	0	0	0	0	0
gene:BP0439	BP0439		0	0	0	0	0	0	0	0	0	0	0	0	0
IG_gene:BP0441	BP0441		0	0	0	0	0	0	0	0	0	0	0	0	0
gene:BP0441	BP0441		0	0	0	0	1	0	0	0	0	0	0	0	1
IG_gene:BP0442	BP0442		0	0	0	0	1	0	0	0	0	0	0	0	1
gene:BP0442	BP0442		0	0	0	0	1	0	0	0	0	0	0	0	1
gene:BP0443	BP0443		0	0	0	0	0	0	0	0	0	0	0	0	0
IG_gene:BP0447	BP0447		0	0	0	0	0	1	0	0	0	0	0	0	1
gene:BP0447	BP0447		0	0	0	1	0	1	0	0	0	0	0	0	2
IG_gene:BP0448	BP0448		0	0	0	0	0	0	0	0	0	0	0	0	0
gene:BP0448	BP0448	accB	0	0	0	1	0	1	0	0	0	0	0	0	2
gene:BP0449	BP0449	accA	0	0	0	1	0	1	0	0	0	0	0	0	2
gene:BP0450	BP0450		0	0	0	1	0	1	0	0	0	0	0	0	2
gene:BP0451	BP0451	argM	0	0	0	1	0	1	0	0	0	0	0	0	2
IG_gene:BP0452	BP0452		0	0	0	1	0	1	0	0	0	0	0	0	2
gene:BP0452	BP0452		0	0	0	1	0	1	0	0	0	0	0	0	2
gene:BP0453	BP0453		0	0	0	1	0	1	0	0	0	0	0	0	2
IG_gene:BP0454	BP0454		0	0	0	1	0	1	0	0	0	0	0	0	2
gene:BP0454	BP0454		0	0	0	1	0	1	0	0	0	0	0	0	2
IG_gene:BP0455	BP0455		0	0	0	1	0	1	0	0	0	0	0	0	2
gene:BP0455	BP0455		0	0	0	1	0	1	0	0	0	0	0	0	2
IG_gene:BP0456	BP0456		0	0	0	1	0	1	0	0	0	0	0	0	2
gene:BP0456	BP0456	HemC	0	0	0	1	0	1	0	0	0	0	0	0	2
IG_gene:BP0457	BP0457		0	0	0	0	0	1	0	0	0	0	0	0	1
gene:BP0457	BP0457		0	0	0	0	0	1	0	0	0	0	0	0	1
IG_gene:BP0459	BP0459		0	0	0	0	0	1	0	0	0	0	0	0	1
gene:BP0459	BP0459		0	0	0	0	0	0	0	0	0	0	0	0	0
IG_gene:BP0460	BP0460		0	0	0	0	0	0	0	0	0	0	0	0	0
gene:BP0460	BP0460	topB	0	0	0	0	0	0	0	0	0	0	0	0	0
IG_gene:BP0461	BP0461		0	0	1	0	0	0	0	0	0	0	0	0	1
gene:BP0461	BP0461		0	0	1	0	0	0	0	0	0	0	0	0	1
gene:BP0462	BP0462		0	0	1	0	0	0	0	0	0	0	0	0	1
gene:BP0463	BP0463		0	0	1	0	0	0	1	0	0	0	0	0	2
IG_gene:BP0464	BP0464		0	0	0	0	0	0	0	0	0	0	0	0	0
gene:BP0464	BP0464	idnO	0	0	1	0	0	0	1	0	0	0	0	0	2
IG_gene:BP0465	BP0465		0	0	0	0	0	0	0	0	0	0	0	0	0
gene:BP0465	BP0465		0	0	1	0	0	0	1	0	0	0	0	0	2
IG_gene:BP0466	BP0466		0	0	0	0	0	0	0	0	0	0	0	0	0
gene:BP0466	BP0466		0	0	1	0	0	0	1	0	0	0	0	0	2
gene:BP0467	BP0467		0	0	1	0	0	0	1	0	0	0	0	0	2
IG_gene:BP0468	BP0468		1	0	1	0	0	0	1	0	0	0	0	0	3
gene:BP0468	BP0468		1	0	1	1	0	0	1	0	0	0	0	0	4
gene:BP0469	BP0469		1	0	1	1	0	0	1	0	0	0	0	0	4
IG_gene:BP0470	BP0470		1	0	1	1	0	0	1	0	0	0	0	0	4
gene:BP0470	BP0470		1	0	1	1	0	0	1	0	0	0	0	0	4
IG_gene:BP0471	BP0471		1	0	1	1	0	0	1	0	0	0	0	0	4
gene:BP0471	BP0471	ribB	0	0	1	1	0	0	1	0	0	0	0	0	3
IG_gene:BP0473	BP0473		0	0	0	0	0	0	0	0	0	0	0	0	0
gene:BP0473	BP0473		0	0	0	0	0	0	0	0	0	0	0	0	0
IG_gene:BP0474	BP0474		0	0	0	0	0	0	0	0	0	0	0	0	0
gene:BP0474	BP0474		0	0	0	0	0	0	0	0	0	0	0	0	0
gene:BP0475	BP0475	rne	0	0	0	0	0	0	0	0	0	0	0	0	0
IG_gene:BP0477	BP0477		0	0	0	0	0	0	0	0	0	0	0	0	0
gene:BP0477	BP0477	rluC	0	0	0	0	0	0	0	0	0	0	0	0	0
gene:BP0478	BP0478		0	0	0	0	0	0	0	0	0	0	0	0	0
IG_gene:BP0479	BP0479		0	0	0	0	0	0	0	0	0	0	0	0	0
gene:BP0479	BP0479		0	0	0	0	0	0	0	0	0	0	0	0	0
gene:BP0480	BP0480		0	0	0	0	0	0	0	0	0	0	0	0	0
gene:BP0481	BP0481		0	0	0	0	0	0	0	0	0	0	0	0	0
IG_gene:BP0483	BP0483		0	0	0	0	1	0	0	0	0	0	0	0	1
gene:BP0483	BP0483		0	0	0	0	1	0	0	0	0	0	0	0	1
IG_gene:BP0484	BP0484		0	0	0	0	0	0	0	0	0	0	0	0	0
gene:BP0484	BP0484	lldD	0	0	0	0	1	0	0	0	0	0	0	0	1
IG_gene:BP0486	BP0486		0	0	0	0	1	1	0	0	0	0	0	0	2
gene:BP0486	BP0486		0	0	0	0	1	1	0	0	0	0	0	0	2
gene:BP0487	BP0487		0	0	0	0	1	1	0	0	0	0	0	0	2
IG_gene:BP0488	BP0488		0	0	0	0	1	1	0	0	0	0	0	0	2
gene:BP0488	BP0488		0	0	0	0	0	1	0	0	0	0	0	0	1
IG_gene:BP0489	BP0489		0	0	0	0	0	1	0	0	0	0	0	0	1
gene:BP0489	BP0489	gyrB	0	0	0	0	0	0	0	0	0	0	0	0	0
IG_gene:BP0490	BP0490		0	0	0	0	0	0	0	0	0	0	0	0	0
gene:BP0490	BP0490	dnaN	0	0	0	0	0	0	0	0	0	0	0	0	0
gene:BP0491	BP0491	dnaA	0	0	0	0	0	0	0	0	0	0	0	0	0
IG_gene:BP0492	BP0492		0	0	0	0	0	0	0	0	0	0	0	0	0
gene:BP0492	BP0492	rpmH	0	0	0	0	0	0	0	0	0	0	0	0	0
IG_gene:BP0493	BP0493		0	0	0	0	0	0	0	0	0	0	0	0	0
gene:BP0493	BP0493	rnpA	0	0	0	0	0	0	0	0	0	0	0	0	0
gene:BP0494	BP0494		0	0	0	0	0	0	0	0	0	0	0	0	0
IG_gene:BP0495	BP0495		0	0	0	0	0	0	0	0	0	0	0	0	0
gene:BP0495	BP0495		0	0	0	0	0	0	0	0	0	0	0	0	0
IG_gene:BP0496	BP0496		0	0	0	0	0	0	0	0	0	0	0	0	0
gene:BP0496	BP0496		0	0	0	0	0	0	0	0	0	0	0	0	0
IG_gene:BP0498	BP0498		0	0	0	0	0	0	0	0	0	0	0	0	0
gene:BP0498	BP0498		0	0	0	0	0	0	0	0	0	0	0	0	0
gene:BP0499	BP0499		0	0	0	0	0	0	0	0	0	0	0	0	0
IG_gene:BP0500	BP0500		0	0	0	0	0	0	0	0	0	0	0	0	0
gene:BP0500	BP0500		0	0	0	1	1	0	0	0	0	0	0	0	2
gene:BP0501	BP0501		0	0	0	1	1	0	0	0	0	0	0	0	2
IG_gene:BP0502	BP0502		0	0	0	1	1	0	1	0	0	0	0	0	3
gene:BP0502	BP0502		0	0	0	1	1	0	1	0	0	0	0	0	3
gene:BP0503	BP0503		0	0	0	1	1	0	1	0	0	0	0	0	3
gene:BP0504	BP0504		0	0	0	1	1	0	1	0	0	0	0	0	3
gene:BP0505	BP0505		0	0	0	1	1	0	1	0	0	0	0	0	3
gene:BP0506	BP0506		0	0	0	1	1	0	1	0	0	0	0	0	3
IG_gene:BP0507	BP0507		0	0	0	1	1	0	1	0	0	0	0	0	3
gene:BP0507	BP0507		0	0	0	1	1	0	1	0	0	0	0	0	3
IG_gene:BP0508	BP0508		0	0	0	1	0	0	1	0	0	0	0	0	2
gene:BP0508	BP0508		0	0	0	1	0	0	1	0	0	0	0	0	2
gene:BP0509	BP0509		0	0	0	1	0	0	1	0	0	0	0	0	2
gene:BP0510	BP0510		0	0	0	1	0	0	0	0	0	0	0	0	1
gene:BP0511	BP0511		0	0	0	1	0	0	0	0	0	0	0	0	1
IG_gene:BP0513	BP0513		0	0	0	1	0	0	0	0	0	0	0	0	1
gene:BP0513	BP0513		0	0	0	1	0	0	0	0	0	0	0	0	1
IG_gene:BP0514	BP0514		0	0	0	1	0	0	0	0	0	0	0	0	1
gene:BP0514	BP0514		0	0	0	0	0	0	0	0	0	0	0	0	0
IG_gene:BP0515	BP0515		0	0	0	0	0	0	0	0	0	0	0	0	0
gene:BP0515	BP0515		0	0	0	0	0	0	0	0	0	0	0	0	0
IG_gene:BP0516	BP0516		0	0	0	0	0	0	0	0	0	0	0	0	0
gene:BP0516	BP0516		0	0	0	0	0	0	0	0	0	0	0	0	0
gene:BP0517	BP0517		0	0	0	0	0	0	0	0	0	0	0	0	0
IG_gene:BP0518	BP0518		0	0	0	0	0	0	0	0	0	0	0	0	0
gene:BP0518	BP0518		0	0	1	0	1	0	1	0	0	0	0	0	3
IG_gene:BP0519	BP0519		0	0	1	0	1	1	1	0	0	0	0	0	4
gene:BP0519	BP0519		0	0	1	0	1	1	1	0	0	0	0	0	4
IG_gene:BP0520	BP0520		0	0	1	0	1	1	1	0	0	0	0	0	4
gene:BP0520	BP0520		0	1	1	0	1	1	1	0	0	0	0	0	5
gene:BP0521	BP0521		0	1	1	0	1	1	1	0	0	0	0	0	5
IG_gene:BP0522	BP0522		0	1	1	0	1	1	1	0	0	0	0	0	5
gene:BP0522	BP0522		0	1	1	0	1	0	1	0	0	0	0	0	4
gene:BP0523	BP0523		0	1	1	0	1	1	1	0	0	0	0	0	5
IG_gene:BP0525	BP0525		0	1	1	0	1	1	1	0	0	0	0	0	5
gene:BP0525	BP0525		0	0	0	0	0	0	0	0	0	0	0	0	0
IG_gene:BP0526	BP0526		0	0	0	0	0	0	0	0	0	0	0	0	0
gene:BP0526	BP0526		0	1	1	0	1	1	1	0	0	0	0	0	5
gene:BP0527	BP0527	ecnA1	0	1	1	0	1	1	1	0	0	0	0	0	5
IG_gene:BP0529	BP0529		0	0	1	0	1	1	1	0	0	0	0	0	4
gene:BP0529	BP0529		0	0	1	0	1	1	1	0	0	0	0	0	4
gene:BP0530	BP0530		0	0	1	0	1	1	1	0	0	0	0	0	4
IG_gene:BP0531	BP0531		0	0	1	0	0	0	1	0	0	0	0	0	2
gene:BP0531	BP0531		0	0	1	0	1	1	1	0	0	0	0	0	4
gene:BP0532	BP0532		0	0	1	0	1	1	1	0	0	0	0	0	4
gene:BP0533	BP0533		0	0	1	0	1	1	1	0	0	0	0	0	4
IG_gene:BP0534	BP0534		0	0	0	0	0	0	0	0	0	0	0	0	0
gene:BP0534	BP0534		0	0	1	0	1	1	1	0	0	0	0	0	4
IG_gene:BP0535	BP0535		0	0	0	0	0	0	0	0	0	0	0	0	0
gene:BP0535	BP0535		0	0	1	0	1	1	1	0	0	0	0	0	4
IG_gene:BP0537	BP0537		0	0	1	0	1	1	1	0	0	0	0	0	4
gene:BP0537	BP0537		0	0	0	0	0	0	0	0	0	0	0	0	0
IG_gene:BP0538	BP0538		0	0	0	0	0	0	0	0	0	0	0	0	0
gene:BP0538	BP0538		0	0	0	0	1	0	0	0	0	0	0	0	1
gene:BP0539	BP0539		0	0	0	0	1	0	0	0	0	0	0	0	1
IG_gene:BP0540	BP0540		0	0	0	0	0	0	0	0	0	0	0	0	0
gene:BP0540	BP0540		0	0	0	0	0	0	0	0	0	0	0	0	0
gene:BP0541	BP0541		0	0	0	1	0	0	0	0	0	0	0	0	1
IG_gene:BP0542	BP0542		0	0	0	0	0	0	0	0	0	0	0	0	0
gene:BP0542	BP0542		0	0	1	1	0	0	0	0	0	0	0	0	2
IG_gene:BP0543	BP0543		0	0	1	1	0	0	0	0	0	0	0	0	2
gene:BP0543	BP0543		0	0	1	1	0	0	0	0	0	0	0	0	2
IG_gene:BP0544	BP0544		0	0	0	0	0	0	0	0	0	0	0	0	0
gene:BP0544	BP0544		0	0	0	1	1	0	0	0	0	0	0	0	2
IG_gene:BP0545	BP0545		0	0	0	0	0	0	0	0	0	0	0	0	0
gene:BP0545	BP0545		0	0	0	1	1	0	0	0	0	0	0	0	2
gene:BP0546	BP0546		0	0	0	1	1	0	0	0	0	0	0	0	2
IG_gene:BP0547	BP0547		0	0	0	1	1	0	0	0	0	0	0	0	2
gene:BP0547	BP0547		0	0	0	1	1	0	0	0	0	0	0	0	2
gene:BP0548	BP0548		0	0	0	1	1	0	0	0	0	0	0	0	2
gene:BP0549	BP0549		0	0	0	1	1	0	0	0	0	0	0	0	2
gene:BP0550	BP0550		0	0	0	1	1	0	0	0	0	0	0	0	2
gene:BP0551	BP0551	fmt	0	0	0	0	0	0	0	0	0	0	0	0	0
gene:BP0552	BP0552	def	0	0	0	0	0	0	0	0	0	0	0	0	0
IG_gene:BP0553	BP0553		0	0	0	0	0	0	0	0	0	0	0	0	0
gene:BP0553	BP0553		0	0	0	1	1	0	0	0	0	0	0	0	2
IG_gene:BP0554	BP0554		0	0	0	1	1	0	0	0	0	0	0	0	2
gene:BP0554	BP0554	lrp	0	0	0	1	1	0	0	0	0	0	0	0	2
IG_gene:BP0555	BP0555		0	0	0	0	0	0	0	0	0	0	0	0	0
gene:BP0555	BP0555	smf	0	0	0	1	1	0	0	0	0	0	0	0	2
IG_gene:BP0556	BP0556		0	0	0	1	1	0	0	0	0	0	0	0	2
gene:BP0556	BP0556	hmgcL	0	0	0	1	1	0	0	0	0	0	0	0	2
IG_gene:BP0557	BP0557		0	0	0	1	1	0	0	0	1	0	0	0	3
gene:BP0557	BP0557		0	0	0	1	1	0	0	0	1	0	0	0	3
gene:BP0558	BP0558		0	1	0	0	0	0	0	0	1	0	1	1	4
IG_gene:BP0559	BP0559		1	1	1	0	1	1	0	0	0	0	1	1	7
gene:BP0559	BP0559		1	1	1	0	1	1	0	0	0	0	1	0	6
IG_gene:BP0561	BP0561		1	1	1	0	1	1	0	0	0	0	0	0	5
gene:BP0561	BP0561		1	1	1	0	1	1	0	0	0	0	0	0	5
IG_gene:BP0562	BP0562		0	0	0	0	0	0	0	0	0	0	0	0	0
gene:BP0562	BP0562		1	1	1	0	1	1	0	0	0	0	0	0	5
IG_gene:BP0563	BP0563		1	1	1	0	1	1	0	0	0	0	0	0	5
gene:BP0563	BP0563		1	1	1	0	0	0	0	0	0	0	0	0	3
IG_gene:BP0564	BP0564		0	0	0	0	0	0	0	0	0	0	0	0	0
gene:BP0564	BP0564		0	0	0	0	0	0	0	0	0	0	0	0	0
gene:BP0565	BP0565		0	0	0	0	0	0	0	0	0	0	0	0	0
IG_gene:BP0566	BP0566		0	0	0	0	0	0	0	0	0	0	0	0	0
gene:BP0566	BP0566		0	0	0	0	0	0	0	0	0	0	0	0	0
IG_gene:BP0567	BP0567		0	0	0	0	0	0	0	0	0	0	0	0	0
gene:BP0567	BP0567		0	0	0	0	0	0	0	0	0	0	0	0	0
gene:BP0568	BP0568		0	0	0	0	0	0	0	0	0	0	0	0	0
IG_gene:BP0569	BP0569		0	0	0	0	0	0	0	0	0	0	0	0	0
gene:BP0569	BP0569		0	0	0	0	0	0	0	0	0	0	0	0	0
IG_gene:BP0570	BP0570		0	0	0	0	0	0	0	0	0	0	0	0	0
gene:BP0570	BP0570		0	0	0	0	0	0	0	0	0	0	0	0	0
gene:BP0571	BP0571		0	0	0	0	0	0	0	0	0	0	0	0	0
IG_gene:BP0572	BP0572		0	0	0	0	0	0	0	0	0	0	0	0	0
gene:BP0572	BP0572		0	0	0	0	0	0	0	0	0	0	0	0	0
gene:BP0573	BP0573	trkA	0	0	0	0	0	0	0	0	0	0	0	0	0
IG_gene:BP0574	BP0574		0	0	0	0	0	0	0	0	0	0	0	0	0
gene:BP0574	BP0574	trkH	1	1	1	1	1	1	1	0	0	1	1	1	10
IG_gene:BP0575	BP0575		1	1	1	1	1	1	1	0	0	1	1	1	10
gene:BP0575	BP0575		0	0	1	0	0	0	0	0	0	0	1	0	2
gene:BP0576	BP0576		0	0	1	0	0	0	0	0	0	0	1	0	2
IG_gene:BP0577	BP0577		0	0	0	0	0	0	0	0	0	0	1	0	1
gene:BP0577	BP0577		0	0	0	0	0	0	0	0	0	0	0	0	0
IG_gene:BP0578	BP0578		0	0	0	0	0	0	0	0	0	0	0	0	0
gene:BP0578	BP0578		0	0	0	0	0	0	0	0	0	0	0	0	0
IG_gene:BP0579	BP0579		0	0	0	0	0	0	0	0	0	0	0	0	0
gene:BP0579	BP0579	maiA	0	0	0	0	0	0	0	0	0	0	0	0	0
IG_gene:BP0581	BP0581		0	0	0	0	0	0	0	0	0	0	0	0	0
gene:BP0581	BP0581		0	0	0	0	0	0	0	0	0	0	0	0	0
gene:BP0582	BP0582		0	0	0	0	0	0	0	0	0	0	0	0	0
gene:BP0583	BP0583		0	1	0	1	1	0	1	0	0	0	0	0	4
IG_gene:BP0584	BP0584		0	0	0	0	0	0	0	0	0	0	0	0	0
gene:BP0584	BP0584		0	0	0	1	1	0	1	0	0	0	0	0	3
IG_gene:BP0585	BP0585		0	0	0	0	0	0	0	0	0	0	0	0	0
gene:BP0585	BP0585		0	0	0	1	1	0	1	0	0	0	0	0	3
gene:BP0586	BP0586		0	0	0	0	0	0	0	0	0	0	0	0	0
IG_gene:BP0589	BP0589		0	0	0	0	0	0	0	0	0	0	0	0	0
gene:BP0589	BP0589		1	1	1	1	1	0	1	0	0	1	0	0	7
gene:BP0590	BP0590		1	1	1	1	1	0	1	0	0	1	0	0	7
gene:BP0591	BP0591		1	1	1	1	1	0	1	0	0	1	0	0	7
gene:BP0592	BP0592		1	1	1	1	1	0	1	0	0	0	0	0	6
gene:BP0593	BP0593		1	1	1	1	1	0	1	0	0	0	0	0	6
gene:BP0594	BP0594		1	1	1	1	1	0	1	0	0	0	0	0	6
gene:BP0595	BP0595		1	1	1	1	1	0	1	0	0	0	0	0	6
IG_gene:BP0596	BP0596		1	1	1	1	1	0	1	0	0	0	0	0	6
gene:BP0596	BP0596		0	0	0	0	0	0	0	0	0	0	0	0	0
gene:BP0597	BP0597		0	0	0	0	0	0	0	0	0	0	0	0	0
IG_gene:BP0598	BP0598		0	0	0	0	0	0	0	0	0	0	0	0	0
gene:BP0598	BP0598		0	0	0	0	0	0	0	0	0	0	0	0	0
gene:BP0599	BP0599		0	0	0	0	0	0	0	0	0	0	0	0	0
IG_gene:BP0600	BP0600		0	0	0	0	0	0	0	0	0	0	0	0	0
gene:BP0600	BP0600		0	0	0	0	0	1	0	0	0	0	0	0	1
gene:BP0601	BP0601		0	0	0	0	0	1	0	0	0	0	0	0	1
IG_gene:BP0603	BP0603		0	0	0	0	0	1	0	0	0	0	0	0	1
gene:BP0603	BP0603	gpsA	1	0	0	0	0	1	0	0	0	0	0	1	3
gene:BP0604	BP0604	secB	1	0	1	0	0	1	0	0	0	0	1	1	5
gene:BP0605	BP0605	grxC	1	1	1	0	0	1	0	0	1	0	1	1	7
gene:BP0606	BP0606		1	1	1	0	0	1	0	0	1	0	1	1	7
IG_gene:BP0607	BP0607		0	0	0	0	0	0	0	0	0	0	0	0	0
gene:BP0607	BP0607	gpmA	0	0	0	0	0	0	0	0	0	0	0	0	0
gene:BP0608	BP0608		0	0	0	0	0	0	0	0	0	0	0	0	0
IG_gene:BP0609	BP0609		0	0	0	0	0	0	0	0	0	0	0	0	0
gene:BP0609	BP0609	ctpA	0	0	0	0	0	0	0	0	0	0	0	0	0
gene:BP0610	BP0610	thiF	0	0	0	0	0	0	0	0	0	0	0	0	0
gene:BP0611	BP0611		0	0	0	0	0	0	0	0	0	0	0	0	0
IG_gene:BP0612	BP0612		0	0	0	0	0	0	0	0	0	0	0	0	0
gene:BP0612	BP0612		0	0	0	0	0	0	0	0	0	0	0	0	0
gene:BP0613	BP0613		0	0	0	0	0	0	0	0	0	0	0	0	0
IG_gene:BP0615	BP0615		0	0	0	0	0	0	0	0	0	0	0	0	0
gene:BP0615	BP0615		0	0	0	0	1	1	1	0	0	0	0	0	3
IG_gene:BP0616	BP0616		0	0	0	0	0	0	0	0	0	0	0	0	0
gene:BP0616	BP0616		0	0	1	0	1	1	1	0	0	0	0	0	4
gene:BP0617	BP0617		0	0	1	0	1	1	1	1	0	0	1	0	6
IG_gene:BP0618	BP0618		0	0	1	0	1	1	1	1	0	0	1	0	6
gene:BP0618	BP0618	lpdA	0	0	1	0	1	1	1	1	0	0	0	0	5
gene:BP0619	BP0619		0	0	1	0	1	1	1	1	0	0	0	0	5
gene:BP0620	BP0620		0	0	1	0	1	1	1	1	0	0	0	0	5
gene:BP0621	BP0621		0	0	1	0	1	1	1	1	0	0	0	0	5
gene:BP0622	BP0622		0	0	1	0	1	1	1	0	0	0	0	0	4
IG_gene:BP0624	BP0624		0	0	1	0	1	1	1	0	0	0	0	0	4
gene:BP0624	BP0624		0	0	1	0	1	1	1	0	0	0	0	0	4
gene:BP0625	BP0625		0	0	1	0	1	1	1	0	0	0	0	0	4
IG_gene:BP0627	BP0627		0	0	1	0	1	1	1	0	0	0	0	0	4
gene:BP0627	BP0627		0	0	1	0	1	1	1	0	0	0	0	0	4
IG_gene:BP0628	BP0628		0	0	0	0	0	0	0	0	0	0	0	0	0
gene:BP0628	BP0628		0	0	1	0	1	1	1	0	0	0	0	0	4
gene:BP0629	BP0629	pdhA	0	0	1	0	1	1	1	0	0	0	0	0	4
IG_gene:BP0630	BP0630		0	0	1	0	1	1	1	0	0	0	0	0	4
gene:BP0630	BP0630		0	0	1	0	1	1	1	0	0	0	0	0	4
IG_gene:BP0633	BP0633		0	0	0	0	1	1	1	0	0	0	0	0	3
gene:BP0633	BP0633		0	0	0	0	1	1	0	0	0	0	0	0	2
IG_gene:BP0634	BP0634		0	0	0	0	0	0	0	0	0	0	0	0	0
gene:BP0634	BP0634		0	1	0	0	1	1	1	0	0	0	0	0	4
gene:BP0635	BP0635		0	1	0	0	1	1	1	0	0	0	0	0	4
gene:BP0636	BP0636		0	1	0	0	1	1	1	0	0	0	0	0	4
IG_gene:BP0637	BP0637		0	0	0	0	0	0	0	0	0	0	0	0	0
gene:BP0637	BP0637		0	1	0	0	1	1	1	0	0	0	0	0	4
gene:BP0638	BP0638		0	1	0	0	1	1	1	0	0	0	0	0	4
gene:BP0639	BP0639		0	1	0	0	1	1	1	0	0	0	0	0	4
IG_gene:BP0640	BP0640		0	0	0	0	0	0	0	0	0	0	0	0	0
gene:BP0640	BP0640		0	1	0	0	1	1	1	0	0	0	0	0	4
gene:BP0641	BP0641		1	1	0	0	1	1	1	0	0	0	0	0	5
gene:BP0642	BP0642		1	1	0	0	1	1	1	0	0	0	0	0	5
gene:BP0643	BP0643		1	1	0	0	1	1	1	0	0	0	0	0	5
IG_gene:BP0644	BP0644		1	1	0	0	1	1	1	0	0	0	0	0	5
gene:BP0644	BP0644		1	1	0	0	1	1	1	0	0	0	0	0	5
IG_gene:BP0645	BP0645		0	0	0	0	0	0	0	0	0	0	0	0	0
gene:BP0645	BP0645		0	0	0	0	0	0	0	0	0	0	0	0	0
IG_gene:BP0646	BP0646		0	0	0	0	0	0	0	0	0	0	0	0	0
gene:BP0646	BP0646		0	0	0	0	0	0	0	0	0	0	0	0	0
gene:BP0647	BP0647		0	0	1	0	0	1	1	0	0	1	0	0	4
IG_gene:BP0649	BP0649		0	0	1	0	1	1	1	0	0	1	0	0	5
gene:BP0649	BP0649		0	0	1	0	1	1	1	0	0	1	0	0	5
IG_gene:BP0650	BP0650		0	0	1	0	1	1	1	0	0	1	0	0	5
gene:BP0650	BP0650		0	0	1	0	1	1	1	0	0	1	0	0	5
IG_gene:BP0651	BP0651		0	0	1	0	1	1	1	0	0	1	0	0	5
gene:BP0651	BP0651	dld	0	0	1	0	1	1	1	0	0	1	0	0	5
gene:BP0652	BP0652		0	0	1	0	1	1	1	0	0	1	0	0	5
gene:BP0653	BP0653		0	0	1	0	1	1	1	0	0	1	0	0	5
IG_gene:BP0654	BP0654		0	0	1	0	1	1	1	0	0	1	0	0	5
gene:BP0654	BP0654		0	0	1	0	1	1	1	0	0	1	0	0	5
IG_gene:BP0655	BP0655		0	0	1	0	1	1	1	0	0	1	0	0	5
gene:BP0655	BP0655		0	0	1	0	1	1	1	0	0	1	0	0	5
gene:BP0656	BP0656		0	0	1	0	1	1	1	0	0	1	0	0	5
gene:BP0657	BP0657		0	0	1	0	1	1	1	0	0	1	0	0	5
IG_gene:BP0658	BP0658		0	0	1	0	1	1	1	0	0	1	0	0	5
gene:BP0658	BP0658		0	0	1	0	1	1	1	0	0	1	0	0	5
IG_gene:BP0659	BP0659		0	0	1	0	1	1	1	0	0	1	0	0	5
gene:BP0659	BP0659		0	0	1	0	1	1	1	0	0	1	0	0	5
IG_gene:BP0660	BP0660		0	0	1	0	1	1	1	0	0	1	0	0	5
gene:BP0660	BP0660		0	0	1	0	1	1	1	0	0	1	0	0	5
IG_gene:BP0661	BP0661		0	0	1	0	1	1	1	0	0	1	0	0	5
gene:BP0661	BP0661		0	0	1	0	1	1	1	0	0	1	0	0	5
gene:BP0662	BP0662		0	0	1	0	1	1	1	0	0	1	0	0	5
IG_gene:BP0663	BP0663		0	0	1	0	1	1	1	0	0	0	0	0	4
gene:BP0663	BP0663		0	0	1	0	1	1	1	0	0	0	0	0	4
gene:BP0664	BP0664		0	0	1	0	1	1	1	0	0	0	0	0	4
IG_gene:BP0665	BP0665		0	0	0	0	0	0	0	0	0	0	0	0	0
gene:BP0665	BP0665		0	0	1	0	1	1	1	0	0	0	0	0	4
IG_gene:BP0666	BP0666		0	0	0	0	0	0	0	0	0	0	0	0	0
gene:BP0666	BP0666	glmS	0	0	0	0	0	0	0	0	0	0	0	0	0
IG_gene:BP0667	BP0667		0	0	0	0	0	0	0	0	0	0	0	0	0
gene:BP0667	BP0667		0	0	1	1	1	0	1	0	1	0	0	0	5
IG_gene:BP0668	BP0668		0	0	0	0	0	0	0	0	0	0	0	0	0
gene:BP0668	BP0668		0	0	1	1	1	0	1	0	1	0	0	0	5
gene:BP0669	BP0669		0	0	1	1	1	0	1	0	1	0	0	0	5
IG_gene:BP0670	BP0670		0	0	1	1	1	0	1	0	1	1	0	0	6
gene:BP0670	BP0670		0	0	1	1	1	0	1	0	1	1	0	0	6
gene:BP0671	BP0671		0	0	1	1	1	0	1	0	1	1	0	0	6
gene:BP0672	BP0672		0	0	1	1	1	0	1	0	1	1	0	0	6
gene:BP0673	BP0673		0	0	1	1	1	0	1	0	1	0	0	0	5
gene:BP0674	BP0674		0	0	1	1	1	0	1	0	1	0	0	0	5
IG_gene:BP0675	BP0675		0	0	0	0	0	0	0	0	0	0	0	0	0
gene:BP0675	BP0675		0	0	1	1	1	0	0	0	1	0	0	0	4
IG_gene:BP0676	BP0676		0	0	0	0	0	0	0	0	0	0	0	0	0
gene:BP0676	BP0676		0	0	0	0	0	0	0	0	0	0	0	0	0
IG_gene:EBG00000018549	EBG00000018549		0	0	0	0	0	0	0	0	0	0	0	0	0
gene:EBG00000018549	EBG00000018549	tRNA	0	0	0	0	0	0	0	0	0	0	0	0	0
IG_gene:BP0677	BP0677		0	0	0	0	0	0	0	0	0	0	0	0	0
gene:BP0677	BP0677	hemA	0	0	0	0	0	0	0	0	0	0	0	0	0
IG_gene:BP0678	BP0678		0	0	0	0	0	0	0	0	0	0	0	0	0
gene:BP0678	BP0678	prfA	0	0	0	0	0	0	0	0	0	0	0	0	0
gene:BP0679	BP0679	hemK	0	0	0	0	0	0	0	0	0	0	0	0	0
IG_gene:BP0680	BP0680		0	1	1	1	1	1	1	1	0	0	0	0	7
gene:BP0680	BP0680		0	1	1	1	1	1	1	1	0	0	0	0	7
gene:BP0681	BP0681		0	1	1	1	1	1	1	1	0	0	0	0	7
IG_gene:BP0682	BP0682		0	1	1	1	1	1	1	1	0	0	0	0	7
gene:BP0682	BP0682		0	1	1	1	1	1	1	1	0	0	0	0	7
gene:BP0683	BP0683		0	1	1	1	1	1	1	1	0	0	0	0	7
IG_gene:BP0684A	BP0684A		0	1	1	1	1	1	1	1	0	0	0	0	7
gene:BP0684A	BP0684A		0	1	1	1	1	1	1	1	0	0	0	0	7
gene:BP0685	BP0685		0	0	1	1	1	1	1	0	0	0	0	0	5
IG_gene:BP0688	BP0688		0	0	0	0	1	1	1	0	0	0	0	0	3
gene:BP0688	BP0688		0	0	0	0	0	0	0	0	0	0	0	0	0
IG_gene:BP0689	BP0689		0	0	0	0	0	0	0	0	0	0	0	0	0
gene:BP0689	BP0689		0	0	0	0	0	0	0	0	0	0	0	0	0
gene:BP0690	BP0690		0	0	0	0	0	0	0	0	0	0	0	0	0
IG_gene:BP0692	BP0692		0	0	0	0	0	0	0	0	0	0	0	0	0
gene:BP0692	BP0692		0	0	0	0	0	0	0	0	0	0	0	0	0
gene:BP0693	BP0693		0	0	0	0	0	0	0	0	0	0	0	0	0
gene:BP0694	BP0694	rpoP	0	0	0	0	0	0	0	0	0	0	0	0	0
IG_gene:BP0697	BP0697		0	0	0	0	0	0	0	0	0	0	0	0	0
gene:BP0697	BP0697		0	0	0	0	0	0	0	0	0	0	0	0	0
IG_gene:BP0698	BP0698		0	0	0	0	0	0	0	0	0	0	0	0	0
gene:BP0698	BP0698		0	0	0	0	0	0	0	0	0	0	0	0	0
gene:BP0699	BP0699		0	0	0	0	0	0	0	0	0	0	0	0	0
IG_gene:BP0700	BP0700		0	0	0	0	0	0	0	0	0	0	0	0	0
gene:BP0700	BP0700		0	0	0	0	0	0	0	0	0	0	0	0	0
gene:BP0701	BP0701		0	0	0	0	0	0	0	0	0	0	0	0	0
IG_gene:BP0702	BP0702		1	1	1	0	0	0	0	0	1	0	1	1	6
gene:BP0702	BP0702	purT	1	1	1	0	1	0	0	0	1	0	1	1	7
IG_gene:BP0704	BP0704		0	0	1	0	1	0	0	0	0	0	0	0	2
gene:BP0704	BP0704		0	0	0	0	0	0	0	0	0	0	0	0	0
IG_gene:BP0706	BP0706		0	0	0	0	0	0	0	0	0	0	0	0	0
gene:BP0706	BP0706		0	0	0	0	0	0	0	0	0	0	0	0	0
IG_gene:BP0707	BP0707		0	0	0	0	0	0	0	0	0	0	0	0	0
gene:BP0707	BP0707		0	0	0	0	0	0	0	0	0	0	0	0	0
gene:BP0708	BP0708		0	0	0	0	0	0	0	0	0	0	0	0	0
IG_gene:BP0709	BP0709		0	0	0	0	0	0	0	0	0	0	0	0	0
gene:BP0709	BP0709	aspS	0	0	0	0	0	0	0	0	0	0	0	0	0
IG_gene:BP0710	BP0710		0	0	0	0	0	0	0	0	0	0	0	0	0
gene:BP0710	BP0710		0	0	0	0	0	0	0	0	0	0	0	0	0
gene:BP0711	BP0711		0	0	0	0	0	0	0	0	0	0	0	0	0
gene:BP0712	BP0712		0	0	0	0	0	0	0	0	0	0	0	0	0
IG_gene:BP0718	BP0718		0	0	0	0	0	0	0	0	0	0	0	0	0
gene:BP0718	BP0718		1	1	1	1	1	1	1	1	0	0	1	1	10
IG_gene:BP0720	BP0720		1	1	1	1	1	1	1	1	0	0	0	0	8
gene:BP0720	BP0720		1	0	1	1	1	1	1	0	0	0	0	0	6
gene:BP0721	BP0721		1	0	1	1	1	1	1	0	0	0	0	0	6
IG_gene:BP0722	BP0722		1	0	1	1	1	1	1	0	0	0	0	0	6
gene:BP0722	BP0722		1	0	1	1	1	1	1	0	0	0	0	0	6
gene:BP0723	BP0723		1	0	1	1	1	1	1	0	0	0	0	0	6
gene:BP0724	BP0724		0	0	1	1	1	1	1	0	0	0	0	0	5
gene:BP0725	BP0725		0	0	1	1	1	1	1	0	0	0	0	0	5
gene:BP0726	BP0726		0	0	1	1	1	1	1	0	0	0	0	0	5
IG_gene:BP0727	BP0727		0	0	1	1	1	1	1	0	0	0	0	0	5
gene:BP0727	BP0727		0	0	1	1	1	1	1	0	0	0	0	0	5
IG_gene:BP0728	BP0728		0	0	0	0	0	0	0	0	0	0	0	0	0
gene:BP0728	BP0728		0	0	1	1	1	1	1	0	0	0	0	0	5
gene:BP0729	BP0729		0	0	0	0	0	0	0	0	0	0	0	0	0
IG_gene:BP0731	BP0731		0	0	0	0	0	0	0	0	0	0	0	0	0
gene:BP0731	BP0731	nspC	0	0	0	1	1	0	1	0	0	0	0	0	3
gene:BP0732	BP0732		0	0	0	1	1	0	1	0	0	0	0	0	3
IG_gene:BP0733	BP0733		0	0	0	0	0	0	0	0	0	0	0	0	0
gene:BP0733	BP0733		0	0	0	0	0	0	0	0	0	0	0	0	0
gene:BP0734	BP0734		0	0	0	1	1	0	1	0	0	0	0	0	3
gene:BP0735	BP0735		0	0	1	1	1	0	1	0	0	0	0	0	4
gene:BP0736	BP0736	bfrF	0	0	1	1	1	0	1	0	0	0	0	0	4
IG_gene:BP0737	BP0737		0	0	1	1	1	0	1	0	0	0	0	0	4
gene:BP0737	BP0737		0	0	1	1	1	0	1	0	0	0	0	0	4
IG_gene:BP0739	BP0739		0	0	1	1	0	0	1	0	0	0	0	0	3
gene:BP0739	BP0739		0	0	0	0	0	0	0	0	0	0	0	0	0
IG_gene:BP0740	BP0740		0	0	0	0	0	0	0	0	0	0	0	0	0
gene:BP0740	BP0740		0	0	0	0	0	0	0	0	0	0	0	0	0
IG_gene:BP0741	BP0741		0	0	0	0	0	0	0	0	0	0	0	0	0
gene:BP0741	BP0741		0	0	0	0	0	0	0	0	0	0	0	0	0
IG_gene:BP0744	BP0744		0	0	0	0	0	0	0	0	0	0	0	0	0
gene:BP0744	BP0744		0	0	0	0	0	0	0	0	0	0	0	0	0
IG_gene:BP0745	BP0745		0	0	0	0	0	0	0	0	0	0	0	0	0
gene:BP0745	BP0745		0	0	0	0	0	0	0	0	0	0	0	0	0
IG_gene:BP0746	BP0746		0	0	0	0	0	0	0	0	0	0	0	0	0
gene:BP0746	BP0746	proB	0	0	0	0	0	0	0	0	0	0	0	0	0
gene:BP0747	BP0747		0	0	0	0	0	0	0	0	0	0	0	0	0
IG_gene:BP0748	BP0748		0	0	0	0	0	0	0	0	0	0	0	0	0
gene:BP0748	BP0748	rpmA	0	0	0	0	0	0	0	0	0	0	0	0	0
IG_gene:BP0749	BP0749		0	0	0	0	0	0	0	0	0	0	0	0	0
gene:BP0749	BP0749	rplU	0	0	0	0	0	0	0	0	0	0	0	0	0
IG_gene:BP0750	BP0750		0	0	0	0	0	0	0	0	0	0	0	0	0
gene:BP0750	BP0750		0	0	0	0	0	0	0	0	0	0	0	0	0
IG_gene:BP0751	BP0751		0	0	0	0	0	0	0	0	0	0	0	0	0
gene:BP0751	BP0751	ispB	0	0	0	0	0	0	0	0	0	0	0	0	0
gene:EBG00000018585	EBG00000018585	tRNA	0	0	0	0	0	0	0	0	0	0	0	0	0
IG_gene:BP0752	BP0752		0	0	0	1	1	0	1	0	0	0	0	0	3
gene:BP0752	BP0752		0	0	0	1	1	0	1	0	0	0	0	0	3
IG_gene:BP0753	BP0753		0	0	0	1	1	0	1	0	0	0	0	0	3
gene:BP0753	BP0753	hyuA	0	0	0	1	1	0	1	0	0	0	0	0	3
gene:BP0754	BP0754	hyuB	0	1	0	1	1	1	1	0	0	0	0	0	5
IG_gene:BP0755	BP0755		0	1	0	1	1	1	1	0	0	0	0	0	5
gene:BP0755	BP0755		0	0	0	1	1	1	1	0	0	0	0	0	4
IG_gene:BP0757	BP0757		0	0	0	0	0	0	0	0	0	0	0	0	0
gene:BP0757	BP0757	gabD	0	0	0	0	0	0	0	0	0	0	0	0	0
gene:BP0758	BP0758	cyaC	0	0	0	0	0	0	0	0	0	0	0	0	0
IG_gene:BP0760	BP0760		0	0	0	0	0	0	0	0	0	0	0	0	0
gene:BP0760	BP0760	cyaA	0	0	0	0	0	0	0	0	0	0	0	0	0
IG_gene:BP0761	BP0761		0	0	0	0	0	0	0	0	0	0	0	0	0
gene:BP0761	BP0761	cyaB	0	0	0	0	0	0	0	0	0	0	0	0	0
gene:BP0762	BP0762	cyaD	0	0	0	0	0	1	0	0	0	0	0	0	1
gene:BP0763	BP0763	cyaE	0	0	0	0	0	1	0	0	0	0	0	0	1
IG_gene:BP0764	BP0764		0	0	0	0	0	1	0	0	0	0	0	0	1
gene:BP0764	BP0764	cyaX	0	0	0	0	0	1	0	0	0	0	0	0	1
IG_gene:BP0765	BP0765		0	0	0	0	0	1	0	0	0	0	0	0	1
gene:BP0765	BP0765		0	0	0	0	0	1	0	0	0	0	0	0	1
IG_gene:BP0767	BP0767		0	0	0	0	0	1	0	0	0	0	0	0	1
gene:BP0767	BP0767	gltK	0	0	0	0	0	1	0	0	0	0	0	0	1
IG_gene:BP0768	BP0768		0	0	0	0	0	0	0	0	0	0	0	0	0
gene:BP0768	BP0768	gltL	0	0	0	0	0	1	0	0	0	0	0	0	1
IG_gene:BP0769	BP0769		0	0	0	0	0	1	0	0	0	0	0	0	1
gene:BP0769	BP0769		0	0	0	0	0	1	0	0	0	0	0	0	1
gene:BP0770	BP0770		0	0	0	0	0	1	0	0	0	0	0	0	1
IG_gene:BP0771	BP0771		0	0	0	0	0	0	0	0	0	0	0	0	0
gene:BP0771	BP0771		0	0	0	0	0	1	0	0	0	0	0	0	1
IG_gene:BP0772	BP0772		0	0	0	0	0	0	0	0	0	0	0	0	0
gene:BP0772	BP0772		0	0	0	0	0	1	0	0	0	0	0	0	1
gene:BP0773	BP0773		0	0	0	0	0	1	0	0	0	0	0	0	1
IG_gene:BP0774	BP0774		0	0	0	0	0	0	0	0	0	0	0	0	0
gene:BP0774	BP0774		0	0	0	0	0	0	0	0	0	0	0	0	0
IG_gene:BP0775	BP0775		0	0	0	0	0	0	0	0	0	0	0	0	0
gene:BP0775	BP0775		0	0	0	0	0	0	0	0	0	0	0	0	0
gene:BP0776	BP0776		0	0	0	0	0	0	0	0	0	0	0	0	0
IG_gene:BP0777	BP0777		0	0	0	0	0	0	0	0	0	0	0	0	0
gene:BP0777	BP0777		0	0	0	0	0	0	0	0	0	0	0	0	0
IG_gene:BP0778	BP0778		0	0	0	0	0	0	0	0	0	0	0	0	0
gene:BP0778	BP0778		0	0	0	0	0	0	0	0	0	0	0	0	0
gene:BP0779	BP0779		0	0	0	0	0	0	0	0	0	0	0	0	0
gene:BP0780	BP0780		0	0	0	0	0	0	0	0	0	0	0	0	0
gene:BP0781	BP0781		0	0	0	0	0	0	0	0	0	0	0	0	0
gene:BP0782	BP0782		0	0	0	0	0	0	0	0	0	0	0	0	0
IG_gene:BP0783	BP0783		0	0	0	0	0	0	0	0	0	0	0	0	0
gene:BP0783	BP0783		0	0	0	0	0	0	0	0	0	0	0	0	0
gene:BP0784	BP0784	ilvB	0	0	0	0	0	0	0	0	0	0	0	0	0
IG_gene:BP0785	BP0785		0	0	0	0	0	0	0	0	0	0	0	0	0
gene:BP0785	BP0785		0	0	0	0	0	0	0	0	0	0	0	0	0
IG_gene:BP0786	BP0786		0	0	0	0	0	0	0	0	0	0	0	0	0
gene:BP0786	BP0786		0	0	0	0	0	0	0	0	0	0	0	0	0
IG_gene:BP0789	BP0789		0	0	0	0	0	0	0	0	0	0	0	0	0
gene:BP0789	BP0789	ilvI	1	1	1	0	1	1	1	0	1	1	1	1	10
gene:BP0790	BP0790	ilvH	1	1	1	0	1	1	1	0	1	1	1	1	10
IG_gene:BP0791	BP0791		1	1	1	0	1	1	1	0	1	1	1	1	10
gene:BP0791	BP0791	ilvC	1	1	1	0	1	1	1	0	1	1	1	1	10
IG_gene:BP0792	BP0792		1	1	1	0	1	1	1	0	1	0	1	1	9
gene:BP0792	BP0792	pssA	0	0	0	0	0	0	0	0	0	0	0	0	0
gene:BP0793	BP0793		0	0	0	0	0	0	0	0	0	0	0	0	0
IG_gene:BP0794	BP0794		0	0	0	0	0	0	0	0	0	0	0	0	0
gene:BP0794	BP0794	rpsO	0	0	0	0	0	0	0	0	0	0	0	0	0
IG_gene:BP0795	BP0795		0	0	0	0	0	0	0	0	0	0	0	0	0
gene:BP0795	BP0795	pnp	0	0	0	0	0	0	0	0	0	0	0	0	0
IG_gene:BP0796	BP0796		0	0	0	0	0	0	0	0	0	0	0	0	0
gene:BP0796	BP0796		0	0	0	0	0	0	0	0	0	0	0	0	0
gene:BP0797	BP0797		0	0	0	0	0	0	0	0	0	0	0	0	0
IG_gene:BP0798	BP0798		0	0	0	0	0	0	0	0	0	0	0	0	0
gene:BP0798	BP0798	tdcB	0	0	0	1	0	0	0	0	0	0	0	0	1
gene:BP0799	BP0799		0	0	0	1	0	0	0	0	0	0	0	0	1
IG_gene:EBG00000018574	EBG00000018574		0	0	0	0	0	0	0	0	0	0	0	0	0
gene:EBG00000018574	EBG00000018574	tRNA	0	0	0	1	0	0	0	0	0	0	0	0	1
IG_gene:BP0800	BP0800		0	0	0	0	0	0	0	0	0	0	0	0	0
gene:BP0800	BP0800		0	0	0	0	0	0	0	0	0	0	0	0	0
IG_gene:BP0801	BP0801		0	0	0	0	0	0	0	0	0	0	0	0	0
gene:BP0801	BP0801	tpiA	0	0	0	0	0	0	0	0	0	0	0	0	0
IG_gene:BP0802	BP0802		0	0	0	0	0	0	0	0	0	0	0	0	0
gene:BP0802	BP0802	secG	0	0	0	0	0	0	0	0	0	0	0	0	0
gene:EBG00000018589	EBG00000018589	tRNA	0	0	0	0	0	0	0	0	0	0	0	0	0
IG_gene:BP0804	BP0804		0	0	0	1	1	1	1	0	0	0	0	0	4
gene:BP0804	BP0804	betT	0	0	0	1	1	1	1	0	0	0	0	0	4
IG_gene:BP0805	BP0805		0	0	0	0	0	0	0	0	0	0	0	0	0
gene:BP0805	BP0805		0	0	1	1	1	1	1	1	0	1	0	0	7
IG_gene:BP0806	BP0806		0	0	1	1	1	1	1	1	0	1	0	0	7
gene:BP0806	BP0806		0	0	1	1	1	1	1	1	0	1	0	0	7
gene:BP0807	BP0807		0	0	1	1	1	1	1	1	0	1	0	0	7
gene:BP0808	BP0808		0	0	1	1	1	1	1	1	0	1	0	0	7
IG_gene:BP0810	BP0810		0	0	1	1	1	1	1	1	0	1	0	0	7
gene:BP0810	BP0810		0	0	1	1	1	1	1	1	0	1	0	0	7
IG_gene:BP0812	BP0812		0	0	0	0	0	0	0	0	0	0	0	0	0
gene:BP0812	BP0812		0	0	0	0	0	0	0	0	0	0	0	0	0
IG_gene:BP0813	BP0813		0	0	0	0	0	0	0	0	0	0	0	0	0
gene:BP0813	BP0813		0	0	0	0	1	1	1	0	0	0	0	0	3
IG_gene:BP0814	BP0814		0	0	0	0	0	0	0	0	0	0	0	0	0
gene:BP0814	BP0814		0	0	0	0	1	1	1	0	0	0	0	0	3
IG_gene:BP0815	BP0815		0	0	0	1	1	1	1	0	0	0	0	0	4
gene:BP0815	BP0815	metC	0	0	0	1	1	1	1	0	0	0	0	0	4
gene:BP0816	BP0816		0	0	0	1	1	1	1	0	0	0	0	0	4
IG_gene:BP0817	BP0817		0	0	0	1	1	1	1	0	0	0	0	0	4
gene:BP0817	BP0817		0	0	0	1	1	1	1	0	0	0	0	0	4
gene:BP0818	BP0818		0	0	0	1	1	1	1	0	0	0	0	0	4
gene:BP0819	BP0819		0	0	1	1	1	1	1	0	0	0	0	0	5
IG_gene:BP0820	BP0820		0	0	1	1	1	1	1	0	0	0	0	0	5
gene:BP0820	BP0820		0	0	1	1	1	1	1	0	0	1	0	0	6
gene:BP0821	BP0821	hyuB	0	0	1	1	1	1	1	0	0	1	0	0	6
gene:BP0822	BP0822	hyuA	0	0	1	1	1	1	1	0	0	0	0	0	5
IG_gene:BP0823	BP0823		0	0	1	1	1	1	1	0	0	0	0	0	5
gene:BP0823	BP0823		0	0	0	1	1	0	1	0	0	0	0	0	3
IG_gene:BP0824	BP0824		0	0	0	1	1	0	1	0	0	0	0	0	3
gene:BP0824	BP0824		0	0	0	1	1	0	1	0	0	0	0	0	3
gene:BP0825	BP0825		0	0	0	1	1	0	1	0	0	0	0	0	3
gene:BP0826	BP0826		0	0	0	1	1	0	1	0	0	0	0	0	3
gene:BP0827	BP0827		0	0	0	1	1	0	1	0	0	0	0	0	3
gene:BP0828	BP0828		0	0	0	1	1	0	1	0	0	0	0	0	3
IG_gene:BP0829	BP0829		0	0	0	0	0	0	0	0	0	0	0	0	0
gene:BP0829	BP0829		0	0	0	0	0	0	0	0	0	0	0	0	0
IG_gene:BP0830	BP0830		0	0	0	0	0	0	0	0	0	0	0	0	0
gene:BP0830	BP0830		0	0	0	0	0	0	0	0	0	0	0	0	0
IG_gene:BP0831	BP0831		0	0	1	1	1	0	0	0	0	0	0	0	3
gene:BP0831	BP0831	betT	0	0	1	1	1	0	0	0	0	0	0	0	3
IG_gene:BP0832	BP0832		0	0	0	0	0	0	0	0	0	0	0	0	0
gene:BP0832	BP0832		0	0	1	1	1	0	0	0	0	0	0	0	3
IG_gene:BP0834	BP0834		0	0	1	1	1	0	0	0	0	0	0	0	3
gene:BP0834	BP0834		0	0	1	1	1	0	0	0	0	0	0	0	3
gene:BP0835	BP0835		0	0	1	1	1	0	0	0	0	0	0	0	3
gene:BP0836	BP0836		0	0	1	1	1	0	0	0	0	0	0	0	3
gene:BP0837	BP0837		0	0	1	1	1	0	0	0	0	0	0	0	3
IG_gene:BP0839	BP0839		0	0	1	1	1	0	0	0	0	0	0	0	3
gene:BP0839	BP0839		0	0	0	0	0	0	0	0	0	0	0	0	0
IG_gene:BP0840	BP0840		0	0	0	0	0	0	0	0	0	0	0	0	0
gene:BP0840	BP0840		0	0	0	0	0	0	0	0	0	0	0	0	0
IG_gene:BP0841	BP0841		0	0	0	0	0	0	0	0	0	0	0	0	0
gene:BP0841	BP0841	nuoA	0	0	0	0	0	0	0	0	0	0	0	0	0
IG_gene:BP0842	BP0842		0	0	0	0	0	0	0	0	0	0	0	0	0
gene:BP0842	BP0842	nuoB	0	0	0	0	0	0	0	0	0	0	0	0	0
IG_gene:BP0843	BP0843		0	0	0	0	0	0	0	0	0	0	0	0	0
gene:BP0843	BP0843	nuoC	0	0	0	0	0	0	0	0	0	0	0	0	0
gene:BP0844	BP0844	nuoD	0	0	0	0	0	0	0	0	0	0	0	0	0
IG_gene:BP0845	BP0845		0	0	0	0	0	0	0	0	0	0	0	0	0
gene:BP0845	BP0845	nuoE	0	0	0	0	0	0	0	0	0	0	0	0	0
gene:BP0846	BP0846	nuoF	0	0	0	0	0	0	0	0	0	0	0	0	0
gene:BP0847	BP0847	nuoG	0	0	0	0	0	0	0	0	0	0	0	0	0
gene:BP0848	BP0848	nuoH	0	0	0	0	0	0	0	0	0	0	0	0	0
gene:BP0849	BP0849	nuoI	0	0	0	0	0	0	0	0	0	0	0	0	0
gene:BP0850	BP0850	nuoJ	0	0	0	0	0	0	0	0	0	0	0	0	0
gene:BP0851	BP0851	nuoK	0	0	0	0	0	0	0	0	0	0	0	0	0
IG_gene:BP0852	BP0852		0	0	0	0	0	0	0	0	0	0	0	0	0
gene:BP0852	BP0852	nuoL	0	0	0	0	0	0	0	0	0	0	0	0	0
gene:BP0853	BP0853	nuoM	0	0	0	0	0	0	0	0	0	0	0	0	0
gene:BP0854	BP0854	nuoN	0	0	0	0	0	0	0	0	0	0	0	0	0
gene:BP0855	BP0855		0	0	1	0	0	0	1	0	1	0	1	1	5
IG_gene:BP0856	BP0856		0	0	1	0	0	0	1	0	0	0	0	0	2
gene:BP0856	BP0856	bfrD	0	0	1	0	0	0	1	0	0	0	0	0	2
IG_gene:BP0857	BP0857		0	0	1	1	0	0	1	0	0	0	0	0	3
gene:BP0857	BP0857	bfrE	0	0	1	1	0	0	1	0	0	0	0	0	3
IG_gene:BP0858	BP0858		0	0	0	0	0	0	0	0	0	0	0	0	0
gene:BP0858	BP0858		0	0	1	1	0	0	1	0	0	0	0	0	3
gene:BP0859	BP0859		0	0	1	1	0	0	1	0	0	0	0	0	3
gene:BP0860	BP0860		0	0	1	1	0	0	1	0	0	0	0	0	3
IG_gene:BP0861	BP0861		0	0	1	1	0	0	1	0	0	0	0	0	3
gene:BP0861	BP0861		0	0	1	1	0	0	1	0	0	0	0	0	3
IG_gene:BP0862	BP0862		0	0	0	0	0	0	1	0	0	0	0	0	1
gene:BP0862	BP0862		0	0	0	0	0	0	0	0	0	0	0	0	0
IG_gene:BP0863	BP0863		0	0	0	0	0	0	0	0	0	0	0	0	0
gene:BP0863	BP0863	serB	0	0	0	1	0	0	1	0	0	0	0	0	2
gene:BP0864	BP0864	mfd	0	0	1	1	0	0	1	0	0	0	0	0	3
IG_gene:BP0865	BP0865		0	0	1	1	0	0	1	0	0	0	0	0	3
gene:BP0865	BP0865	ispD	0	0	0	0	0	0	0	0	0	0	0	0	0
gene:BP0866	BP0866	ispF	0	0	0	0	0	0	0	0	0	0	0	0	0
IG_gene:BP0867	BP0867		0	0	0	0	0	0	0	0	0	0	0	0	0
gene:BP0867	BP0867		0	0	0	0	0	0	0	0	0	0	0	0	0
gene:BP0868	BP0868	fbp	0	0	0	0	0	0	0	0	0	0	0	0	0
IG_gene:BP0869	BP0869		0	0	0	0	0	0	0	0	0	0	0	0	0
gene:BP0869	BP0869	pepN	0	0	0	0	0	0	0	0	0	0	0	0	0
IG_gene:BP0870	BP0870		0	0	0	0	0	0	0	0	0	0	0	0	0
gene:BP0870	BP0870		0	0	0	0	0	0	0	0	0	0	0	0	0
IG_gene:BP0871	BP0871		0	0	0	0	0	0	0	0	0	0	0	0	0
gene:BP0871	BP0871		0	0	0	0	0	0	0	0	0	0	0	0	0
gene:BP0872	BP0872		0	0	0	0	0	0	0	0	0	0	0	0	0
IG_gene:BP0873	BP0873		0	0	0	0	0	0	0	0	0	0	0	0	0
gene:BP0873	BP0873	tpm	0	0	0	0	0	0	0	0	0	0	0	0	0
IG_gene:BP0874	BP0874		0	0	0	0	0	0	0	0	0	0	0	0	0
gene:BP0874	BP0874	vir-18	0	0	0	0	0	0	0	0	0	0	0	0	0
IG_gene:BP0875	BP0875		0	0	0	0	0	0	0	0	0	0	0	0	0
gene:BP0875	BP0875		0	0	0	0	0	0	0	0	0	0	0	0	0
gene:BP0876	BP0876		0	0	0	0	0	0	0	0	0	0	0	0	0
IG_gene:BP0877	BP0877		0	0	0	0	0	0	0	0	0	0	0	0	0
gene:BP0877	BP0877		0	0	0	0	0	0	0	0	0	0	0	0	0
gene:BP0878	BP0878		0	0	0	0	0	0	0	0	0	0	0	0	0
IG_gene:EBG00000018571	EBG00000018571		0	0	0	0	0	0	0	0	0	0	0	0	0
gene:EBG00000018571	EBG00000018571	tRNA	0	0	0	0	0	0	0	0	0	0	0	0	0
IG_gene:BP0882	BP0882		0	0	0	0	0	0	0	0	0	0	0	0	0
gene:BP0882	BP0882		1	0	1	1	0	1	1	0	0	0	0	0	5
gene:BP0883	BP0883		1	0	1	1	0	1	1	0	0	0	0	0	5
gene:BP0884	BP0884		1	0	1	1	0	1	1	0	0	0	0	0	5
gene:BP0885	BP0885		1	1	1	1	0	1	1	0	0	0	0	0	6
IG_gene:BP0886	BP0886		1	1	1	1	0	1	1	0	0	0	0	0	6
gene:BP0886	BP0886		1	1	1	1	0	1	1	0	0	0	0	0	6
gene:BP0887	BP0887		1	1	1	1	0	1	1	0	0	0	0	0	6
gene:BP0888	BP0888		1	1	1	1	0	1	1	0	0	0	0	0	6
gene:BP0889	BP0889	accC	1	1	1	1	0	1	1	0	0	0	0	0	6
IG_gene:BP0891	BP0891		0	0	0	0	0	0	0	0	0	0	0	0	0
gene:BP0891	BP0891		0	0	0	0	0	0	0	0	0	0	0	0	0
IG_gene:BP0892	BP0892		0	0	1	0	1	0	0	0	0	0	0	0	2
gene:BP0892	BP0892		0	0	1	0	1	0	0	0	0	0	0	0	2
IG_gene:BP0893	BP0893		0	0	1	0	1	0	0	0	0	0	0	0	2
gene:BP0893	BP0893		0	0	1	0	1	0	0	0	0	0	0	0	2
IG_gene:BP0894	BP0894		0	0	0	0	0	0	0	0	0	0	0	0	0
gene:BP0894	BP0894	pmi	0	0	1	0	1	0	0	0	0	0	0	0	2
IG_gene:BP0895	BP0895		0	0	0	0	0	0	0	0	0	0	0	0	0
IG_gene:BP0896	BP0896		0	0	0	0	0	0	0	0	0	0	0	0	0
gene:BP0896	BP0896		0	0	0	0	0	0	0	0	0	0	0	0	0
IG_gene:BP0897	BP0897		0	0	0	0	0	0	0	0	0	0	0	0	0
gene:BP0897	BP0897		0	0	0	0	0	0	0	0	0	0	0	0	0
gene:BP0898	BP0898		0	0	0	0	0	0	0	0	0	0	0	0	0
gene:BP0899	BP0899		0	0	0	0	0	0	0	0	0	0	0	0	0
IG_gene:BP0900	BP0900		0	0	0	0	0	0	0	0	0	0	0	0	0
gene:BP0900	BP0900		0	0	0	0	0	0	0	0	0	0	0	0	0
IG_gene:BP0901	BP0901		0	0	0	0	0	0	0	0	0	0	0	0	0
gene:BP0901	BP0901		0	0	0	0	0	0	0	0	0	0	0	0	0
gene:BP0902	BP0902		0	0	0	0	0	0	0	0	0	0	0	0	0
gene:BP0903	BP0903		0	0	0	0	0	0	0	0	0	0	0	0	0
IG_gene:BP0904	BP0904		0	0	0	0	0	0	0	0	0	0	0	0	0
gene:BP0904	BP0904	pphA	0	0	0	0	0	0	0	0	0	0	0	0	0
gene:BP0905	BP0905	mrcA	0	0	0	0	0	0	0	0	0	0	0	0	0
IG_gene:BP0906	BP0906		0	0	0	0	0	0	0	0	0	0	0	0	0
gene:BP0906	BP0906		0	0	0	0	0	0	0	0	0	0	0	0	0
IG_gene:BP0908	BP0908		0	0	0	0	0	0	0	0	0	0	0	0	0
IG_gene:BP0909	BP0909		0	0	0	0	0	0	0	0	0	0	0	0	0
gene:BP0909	BP0909	dinP	0	0	0	0	0	0	0	0	0	0	0	0	0
IG_gene:BP0910	BP0910		0	0	0	0	0	0	0	0	0	0	0	0	0
gene:BP0910	BP0910		0	0	0	0	0	0	0	0	0	0	0	0	0
IG_gene:BP0911	BP0911		0	0	0	0	0	0	0	0	0	0	0	0	0
gene:BP0911	BP0911		0	0	0	0	0	0	0	0	0	0	0	0	0
IG_gene:BP0913	BP0913		0	0	0	0	0	0	0	0	0	0	0	0	0
gene:BP0913	BP0913		0	0	0	0	0	0	0	0	0	0	0	0	0
gene:BP0914	BP0914		0	0	0	0	0	0	0	0	0	0	0	0	0
gene:BP0915	BP0915		0	0	0	0	0	0	0	0	0	0	0	0	0
IG_gene:BP0918	BP0918		0	0	0	0	0	0	0	0	0	0	0	0	0
gene:BP0918	BP0918		0	0	0	0	0	0	0	0	0	0	0	0	0
IG_gene:BP0919	BP0919		0	0	0	0	0	0	0	0	0	0	0	0	0
gene:BP0919	BP0919	gabD	0	0	0	0	0	0	0	0	0	0	0	0	0
gene:BP0920	BP0920		0	0	0	0	0	0	0	0	0	0	0	0	0
gene:BP0921	BP0921	citB	0	0	0	0	0	0	0	0	0	0	0	0	0
gene:BP0922	BP0922		0	0	0	0	0	0	0	0	0	0	0	0	0
IG_gene:BP0923	BP0923		0	0	0	0	0	0	0	0	0	0	0	0	0
gene:BP0923	BP0923		0	0	0	0	0	0	0	0	0	0	0	0	0
gene:BP0924	BP0924		0	0	0	0	0	0	0	0	0	0	0	0	0
gene:BP0925	BP0925		0	0	0	0	0	0	0	0	0	0	0	0	0
gene:BP0926	BP0926		0	0	0	0	0	0	0	0	0	0	0	0	0
gene:BP0927	BP0927		0	0	0	0	0	0	0	0	0	0	0	0	0
IG_gene:BP0928	BP0928		0	0	0	0	0	0	0	0	0	0	0	0	0
gene:BP0928	BP0928		0	0	0	0	0	0	0	0	0	0	0	0	0
gene:BP0929	BP0929		0	0	0	0	0	0	0	0	0	0	0	0	0
IG_gene:BP0930	BP0930		0	0	0	0	0	0	0	0	0	0	0	0	0
gene:BP0930	BP0930		0	0	0	0	0	0	0	0	0	0	0	0	0
gene:BP0931	BP0931		0	0	0	0	0	0	0	0	0	0	0	0	0
gene:BP0932	BP0932		0	0	0	0	0	0	0	0	0	0	0	0	0
IG_gene:BP0934	BP0934		0	0	0	0	0	0	0	0	0	0	0	0	0
gene:BP0934	BP0934		0	0	0	0	0	0	0	0	0	0	0	0	0
IG_gene:BP0935	BP0935		0	0	0	0	0	0	0	0	0	0	0	0	0
gene:BP0935	BP0935		0	0	0	0	0	0	0	0	0	0	0	0	0
IG_gene:BP0936	BP0936		0	0	0	0	0	0	0	0	0	0	0	0	0
gene:BP0936	BP0936		0	0	0	0	0	0	0	0	0	0	0	0	0
IG_gene:BP0937	BP0937		0	0	0	0	0	0	0	0	0	0	0	0	0
gene:BP0937	BP0937		0	0	0	0	0	0	0	0	0	0	0	0	0
IG_gene:BP0938	BP0938		0	0	0	0	0	0	0	0	0	0	0	0	0
gene:BP0938	BP0938		0	0	0	0	0	0	0	0	0	0	0	0	0
gene:BP0939	BP0939		0	0	0	0	0	0	0	0	0	0	0	0	0
IG_gene:BP0940	BP0940		0	0	0	0	0	0	0	0	0	0	0	0	0
gene:BP0940	BP0940		0	0	0	0	0	0	0	0	0	0	0	0	0
IG_gene:BP0941	BP0941		0	0	0	0	0	0	0	0	0	0	0	0	0
gene:BP0941	BP0941		0	0	0	0	0	0	0	0	0	0	0	0	0
gene:BP0942	BP0942	ubiG	0	0	0	0	0	0	0	0	0	0	0	0	0
IG_gene:BP0943	BP0943		0	0	0	0	0	0	0	0	0	0	0	0	0
gene:BP0943	BP0943	ompA	0	0	0	0	0	0	0	0	0	0	0	0	0
IG_gene:BP0944	BP0944		0	0	0	0	0	0	0	0	0	0	0	0	0
gene:BP0944	BP0944	gyrA	0	0	0	0	0	0	0	0	0	0	0	0	0
gene:BP0945	BP0945	serC	0	0	0	0	0	0	0	0	0	0	0	0	0
gene:BP0946	BP0946	pheA	0	0	0	0	0	0	0	0	0	0	0	0	0
IG_gene:BP0947	BP0947		0	0	0	0	0	0	0	0	0	0	0	0	0
gene:BP0947	BP0947	tyrA	0	0	0	0	0	0	0	0	0	0	0	0	0
gene:BP0948	BP0948	aroA	0	0	0	0	0	0	0	0	0	0	0	0	0
gene:BP0949	BP0949	cmk	0	0	0	0	0	0	0	0	0	0	0	0	0
IG_gene:BP0950	BP0950		0	0	0	0	0	0	0	0	0	0	0	0	0
gene:BP0950	BP0950	rpsA	0	0	0	0	0	0	0	0	0	0	0	0	0
gene:BP0951	BP0951	ihfB	0	0	0	0	0	0	0	0	0	0	0	0	0
IG_gene:BP0952	BP0952		0	0	0	0	0	0	0	0	0	0	0	0	0
gene:BP0952	BP0952		0	0	0	0	0	0	0	0	0	0	0	0	0
IG_gene:BP0953	BP0953		0	0	0	0	0	0	0	0	0	0	0	0	0
gene:BP0953	BP0953		0	0	0	0	0	0	0	0	0	0	0	0	0
gene:BP0954	BP0954	rfaE	0	0	0	0	0	0	0	0	0	0	0	0	0
gene:BP0955	BP0955	rfaD	0	0	0	0	0	0	0	0	0	0	0	0	0
IG_gene:BP0956	BP0956		0	0	0	0	0	0	0	0	0	0	0	0	0
gene:BP0956	BP0956		0	0	0	0	0	0	0	0	0	0	0	0	0
IG_gene:BP0957	BP0957		0	0	0	0	0	0	0	0	0	0	0	0	0
gene:BP0957	BP0957		0	0	0	0	0	0	0	0	0	0	0	0	0
IG_gene:BP0958	BP0958		0	0	0	0	0	0	0	0	0	0	0	0	0
gene:BP0958	BP0958	cysM	0	0	0	0	0	0	0	0	0	0	0	0	0
gene:BP0959	BP0959	mltB	0	0	0	0	0	0	0	0	0	0	0	0	0
IG_gene:BP0960	BP0960		0	0	0	0	0	0	0	0	0	0	0	0	0
gene:BP0960	BP0960		0	0	0	0	0	0	0	0	0	0	0	0	0
IG_gene:BP0961	BP0961		0	0	0	0	0	0	0	0	0	0	0	0	0
gene:BP0961	BP0961	etfB	0	0	0	0	0	0	0	0	0	0	0	0	0
gene:BP0962	BP0962	etfA	0	0	0	0	0	0	0	0	0	0	0	0	0
IG_gene:BP0964	BP0964		0	0	0	0	0	0	1	0	0	0	0	0	1
gene:BP0964	BP0964		0	0	0	0	0	0	1	0	0	0	0	0	1
IG_gene:BP0965	BP0965		0	0	0	0	0	0	1	0	0	0	0	0	1
gene:BP0965	BP0965		0	0	0	0	0	0	1	0	0	0	0	0	1
IG_gene:BP0966	BP0966		0	0	0	0	0	0	1	0	0	0	0	0	1
gene:BP0966	BP0966	sbp	0	0	0	0	0	0	1	0	0	0	0	0	1
IG_gene:BP0969	BP0969		0	0	0	0	0	0	1	0	0	0	0	0	1
gene:BP0969	BP0969	cysA	0	0	0	0	0	0	1	0	0	0	0	0	1
IG_gene:BP0970A	BP0970A		0	0	0	0	0	0	1	0	0	0	0	0	1
gene:BP0970A	BP0970A	cysD	0	0	0	0	0	0	1	0	0	0	0	0	1
IG_gene:BP0972	BP0972		0	0	0	0	0	0	1	0	0	0	0	0	1
gene:BP0972	BP0972		0	0	0	0	0	0	1	0	0	0	0	0	1
IG_gene:BP0973	BP0973		0	0	0	0	0	0	1	0	0	0	0	0	1
gene:BP0973	BP0973		0	0	0	0	0	0	1	0	0	0	0	0	1
gene:BP0974	BP0974		0	0	0	0	0	0	1	0	0	0	0	0	1
IG_gene:BP0975	BP0975		0	0	0	0	0	0	0	0	0	0	0	0	0
gene:BP0975	BP0975	rplS	0	0	0	0	0	0	0	0	0	0	0	0	0
IG_gene:BP0976	BP0976		0	0	0	0	0	0	0	0	0	0	0	0	0
gene:BP0976	BP0976		0	0	0	0	0	0	0	0	0	0	0	0	0
IG_gene:BP0977	BP0977		0	0	0	0	0	0	0	0	0	0	0	0	0
gene:BP0977	BP0977		0	0	0	0	0	0	0	0	0	0	0	0	0
IG_gene:BP0978	BP0978		0	0	0	0	0	0	0	0	0	0	0	0	0
gene:BP0978	BP0978		0	0	0	0	0	0	0	0	0	0	0	0	0
IG_gene:BP0981	BP0981		0	0	0	0	0	0	0	0	0	0	0	0	0
gene:BP0981	BP0981		0	0	0	0	0	0	0	0	0	0	0	0	0
IG_gene:BP0982	BP0982		0	0	0	0	0	0	0	0	0	0	0	0	0
gene:BP0982	BP0982		0	0	0	0	0	0	0	0	0	0	0	0	0
IG_gene:BP0983	BP0983		0	0	0	0	0	0	0	0	0	0	0	0	0
gene:BP0983	BP0983		0	0	0	0	0	0	0	0	0	0	0	0	0
IG_gene:BP0985	BP0985		0	0	0	0	0	0	0	0	0	0	0	0	0
gene:BP0985	BP0985	acrB	0	0	0	0	0	0	0	0	0	0	0	0	0
gene:BP0986	BP0986	cusC	0	0	0	0	0	0	0	0	0	0	0	0	0
gene:BP0987	BP0987		0	0	0	1	0	0	0	0	0	0	0	0	1
IG_gene:BP0988	BP0988		0	0	0	1	0	0	0	0	0	0	0	0	1
gene:BP0988	BP0988		0	0	0	1	0	0	0	0	0	0	0	0	1
IG_gene:BP0989	BP0989		0	0	0	1	0	0	0	0	0	0	0	0	1
gene:BP0989	BP0989	prlC	0	0	0	1	0	0	0	0	0	0	0	0	1
gene:BP0990	BP0990	folD	0	0	0	0	0	0	0	0	0	0	0	0	0
gene:BP0991	BP0991		0	0	0	0	0	0	0	0	0	0	0	0	0
gene:BP0992	BP0992		0	0	0	0	0	0	0	0	1	1	1	1	4
IG_gene:BP0993	BP0993		0	0	0	0	0	0	0	0	0	0	0	0	0
gene:BP0993	BP0993	aceE	0	0	0	0	0	0	0	0	0	0	0	0	0
IG_gene:BP0994	BP0994		0	0	0	0	0	0	0	0	0	0	0	0	0
gene:BP0994	BP0994	aceF	0	0	0	0	0	0	0	0	0	0	0	0	0
gene:BP0995	BP0995	lpdA	1	1	0	0	0	1	1	0	1	1	1	1	8
IG_gene:BP0996	BP0996		0	0	0	0	0	1	1	0	0	0	0	0	2
gene:BP0996	BP0996	flaA	0	0	0	0	0	1	1	0	0	0	0	0	2
gene:BP0997	BP0997		0	0	0	0	0	0	0	0	0	0	0	0	0
IG_gene:BP0998	BP0998		0	0	0	0	0	0	0	0	0	0	0	0	0
gene:BP0998	BP0998		0	0	0	0	0	0	0	0	0	0	0	0	0
IG_gene:BP0999	BP0999		0	0	0	0	0	0	0	0	0	0	0	0	0
gene:BP0999	BP0999	tktA	0	0	0	0	0	0	0	0	0	0	0	0	0
gene:BP1000	BP1000	gap	0	0	0	0	0	0	0	0	0	0	0	0	0
IG_gene:BP1001	BP1001		0	0	0	0	0	0	0	0	0	0	0	0	0
gene:BP1001	BP1001	pgk	0	0	0	0	0	0	0	0	0	0	0	0	0
gene:BP1002	BP1002	fabI	0	0	0	0	0	0	0	0	0	0	0	0	0
gene:BP1003	BP1003	ackA	0	0	0	0	0	0	0	0	0	0	0	0	0
IG_gene:BP1004	BP1004		0	0	0	0	0	0	0	0	0	0	0	0	0
gene:BP1004	BP1004		0	0	0	0	0	0	0	0	0	0	0	0	0
gene:BP1005	BP1005		0	0	0	0	0	0	0	0	0	0	0	0	0
IG_gene:BP1006	BP1006		0	0	0	0	0	0	0	0	0	0	0	0	0
gene:BP1006	BP1006		0	0	0	0	0	0	0	0	0	0	0	0	0
IG_gene:BP1009	BP1009		0	0	0	0	0	0	0	0	0	0	0	0	0
gene:BP1009	BP1009		0	0	1	1	0	0	1	0	0	0	0	0	3
gene:BP1010	BP1010		0	0	1	1	1	0	1	0	0	0	0	0	4
IG_gene:BP1011	BP1011		0	0	1	1	1	0	1	0	0	0	0	0	4
gene:BP1011	BP1011	cbpA	0	0	1	1	1	0	1	0	0	0	0	0	4
gene:BP1012	BP1012		0	0	1	1	1	0	1	0	0	0	0	0	4
IG_gene:BP1014	BP1014		0	0	1	1	1	0	1	0	0	0	0	0	4
gene:BP1014	BP1014	pitA	1	1	1	1	1	0	1	0	0	1	0	0	7
IG_gene:BP1015	BP1015		1	1	1	1	1	0	1	1	0	1	0	0	8
gene:BP1015	BP1015	mog	0	0	1	1	1	0	1	0	0	0	0	0	4
IG_gene:BP1016	BP1016		0	0	1	1	1	0	1	0	0	0	0	0	4
gene:BP1016	BP1016		0	0	1	1	1	0	1	0	0	0	0	0	4
gene:BP1017	BP1017		0	0	1	1	1	0	1	0	0	0	0	0	4
gene:BP1018	BP1018		0	0	1	1	1	0	1	0	0	0	0	0	4
IG_gene:BP1019	BP1019		0	0	0	0	0	0	0	0	0	0	0	0	0
gene:BP1019	BP1019	infA	0	0	1	1	1	0	1	0	0	0	0	0	4
IG_gene:BP1020	BP1020		0	0	0	0	0	0	0	0	0	0	0	0	0
gene:BP1020	BP1020		0	0	0	0	0	0	0	0	0	0	0	0	0
IG_gene:BP1021	BP1021		0	0	0	0	0	0	0	0	0	0	0	0	0
gene:BP1021	BP1021	fliA	0	0	0	0	0	0	0	0	0	0	0	0	0
IG_gene:BP1022	BP1022		0	0	0	0	0	0	0	0	0	0	0	0	0
gene:BP1022	BP1022	flhD	0	0	1	1	1	0	0	0	0	0	0	0	3
IG_gene:BP1023	BP1023		0	0	1	1	1	0	0	0	0	0	0	0	3
gene:BP1023	BP1023	flhC	0	0	1	1	1	0	0	0	0	0	0	0	3
IG_gene:BP1024	BP1024		0	0	1	1	1	0	0	0	0	0	0	0	3
gene:BP1024	BP1024	motA	0	0	1	1	1	0	0	0	0	0	0	0	3
gene:BP1025	BP1025	motB	0	0	1	1	1	0	0	0	0	0	0	0	3
IG_gene:BP1028	BP1028		0	0	1	1	1	0	0	0	0	0	0	0	3
gene:BP1028	BP1028	cheA	0	0	1	1	1	0	0	0	0	0	0	0	3
IG_gene:BP1029	BP1029		0	0	0	0	0	0	0	0	0	0	0	0	0
gene:BP1029	BP1029	cheW	0	0	1	0	1	0	0	0	0	0	0	0	2
gene:BP1030	BP1030	tsr	0	0	1	0	1	0	0	0	0	0	0	0	2
IG_gene:BP1032	BP1032		0	0	0	0	0	0	0	0	0	0	0	0	0
gene:BP1032	BP1032	cheB	0	0	0	0	0	0	0	0	0	0	0	0	0
IG_gene:BP1033	BP1033		0	0	0	0	0	0	0	0	0	0	0	0	0
gene:BP1033	BP1033	cheY	0	0	0	0	0	0	0	0	0	0	0	0	0
IG_gene:BP1034	BP1034		0	0	0	0	0	0	0	0	0	0	0	0	0
gene:BP1034	BP1034	cheZ	0	0	0	0	0	0	0	0	0	0	0	0	0
IG_gene:BP1035	BP1035		0	0	0	0	0	0	0	0	0	0	0	0	0
gene:BP1035	BP1035		0	0	0	0	0	0	0	0	0	0	0	0	0
IG_gene:EBG00000018579	EBG00000018579		0	0	0	0	0	0	0	0	0	0	0	0	0
gene:EBG00000018579	EBG00000018579	tRNA	0	0	0	0	0	0	0	0	0	0	0	0	0
IG_gene:EBG00000018588	EBG00000018588		0	0	0	0	0	0	0	0	0	0	0	0	0
gene:EBG00000018588	EBG00000018588	tRNA	0	0	0	0	0	0	0	0	0	0	0	0	0
IG_gene:EBG00000018595	EBG00000018595		0	0	0	0	0	0	0	0	0	0	0	0	0
gene:EBG00000018595	EBG00000018595	tRNA	0	0	0	0	0	0	0	0	0	0	0	0	0
IG_gene:BP1036	BP1036		0	0	0	0	0	0	0	0	0	0	0	0	0
gene:BP1036	BP1036		0	0	0	0	0	0	0	0	0	0	0	0	0
IG_gene:BP1038	BP1038		0	0	0	0	0	0	0	0	0	0	0	0	0
gene:BP1038	BP1038	corC	0	0	0	0	0	0	0	0	0	0	0	0	0
IG_gene:BP1039	BP1039		0	0	0	0	0	0	0	0	0	0	0	0	0
gene:BP1039	BP1039		0	0	0	0	0	0	0	0	0	0	0	0	0
gene:BP1040	BP1040		0	0	0	0	0	0	0	0	0	0	0	0	0
gene:BP1041	BP1041		0	0	0	0	0	0	0	0	0	0	0	0	0
IG_gene:BP1044	BP1044		0	0	0	0	0	0	0	0	0	0	0	0	0
gene:BP1044	BP1044		0	0	0	0	0	0	0	0	0	0	0	0	0
IG_gene:BP1045	BP1045		0	0	0	0	0	0	0	0	0	0	0	0	0
gene:BP1045	BP1045	secF	0	0	0	0	0	0	0	0	0	0	0	0	0
IG_gene:BP1046	BP1046		0	0	0	0	0	0	0	0	0	0	0	0	0
gene:BP1046	BP1046	secD	0	0	0	0	0	0	0	0	0	0	0	0	0
IG_gene:BP1047	BP1047		0	0	0	0	0	0	0	0	0	0	0	0	0
gene:BP1047	BP1047		0	0	0	0	0	0	0	0	0	0	0	0	0
IG_gene:BP1048	BP1048		0	0	0	0	0	0	0	0	0	0	0	0	0
gene:BP1048	BP1048		0	0	0	0	0	0	0	0	0	0	0	0	0
IG_gene:BP1049	BP1049		0	0	0	0	0	0	0	0	0	0	0	0	0
gene:BP1049	BP1049	tgt	0	0	0	0	0	0	0	0	0	0	0	0	0
gene:BP1050	BP1050	queA	0	0	0	0	0	0	0	0	0	0	0	0	0
IG_gene:BP1051	BP1051		0	0	0	0	0	0	0	0	0	0	0	0	0
gene:BP1051	BP1051		0	0	0	0	0	0	0	0	0	0	0	0	0
IG_gene:BP1052	BP1052		0	0	0	0	0	0	0	0	0	0	0	0	0
gene:BP1052	BP1052	upp	0	0	0	0	0	0	0	0	0	0	0	0	0
IG_gene:BP1053	BP1053		0	0	0	0	0	0	0	0	0	0	0	0	0
gene:BP1053	BP1053		0	0	0	0	0	0	0	0	0	0	0	0	0
IG_gene:BP1054	BP1054		0	0	0	0	0	0	0	0	0	0	0	0	0
gene:BP1054	BP1054	prn	0	0	0	0	0	0	0	0	0	0	0	0	0
IG_gene:BP1055	BP1055		0	0	0	0	0	0	0	0	0	0	0	0	0
gene:BP1055	BP1055	cysG	0	0	0	0	0	0	0	0	0	0	0	0	0
IG_gene:BP1056	BP1056		0	0	0	0	0	0	0	0	0	0	0	0	0
gene:BP1056	BP1056		0	0	0	0	0	0	0	0	0	0	0	0	0
IG_gene:BP1057	BP1057		0	0	0	0	0	0	0	0	0	0	0	0	0
gene:BP1057	BP1057		0	0	0	0	0	0	0	0	0	0	0	0	0
gene:BP1058	BP1058		0	0	0	0	0	0	0	0	0	0	0	0	0
gene:BP1059	BP1059		0	0	0	0	0	0	0	0	0	0	0	0	0
gene:BP1060	BP1060	ubiD	0	0	0	0	0	0	0	0	0	0	0	0	0
IG_gene:BP1061	BP1061		0	0	0	0	0	0	0	0	0	0	0	0	0
gene:BP1061	BP1061		0	0	0	0	0	0	0	0	0	0	0	0	0
gene:BP1062	BP1062		0	0	0	0	0	0	0	0	0	0	0	0	0
IG_gene:BP1063	BP1063		0	0	0	0	0	0	0	0	0	0	0	0	0
gene:BP1063	BP1063		0	0	0	0	0	0	0	0	0	0	0	0	0
IG_gene:BP1064	BP1064		0	0	0	0	0	0	0	0	0	0	0	0	0
gene:BP1064	BP1064	maeB	0	0	0	0	0	0	0	0	0	0	0	0	0
IG_gene:BP1066	BP1066		0	0	0	0	0	0	0	0	0	0	0	0	0
gene:BP1066	BP1066		0	0	0	0	0	0	0	0	0	0	0	0	0
gene:BP1067	BP1067		0	0	0	0	0	0	0	0	0	0	0	0	0
IG_gene:EBG00000018551	EBG00000018551		0	0	0	0	0	0	0	0	0	0	0	0	0
gene:EBG00000018551	EBG00000018551	tRNA	0	0	0	1	1	1	1	0	1	1	1	1	8
IG_gene:BP1068	BP1068		0	0	0	1	1	1	1	0	1	1	1	1	8
gene:BP1068	BP1068	pstB	1	1	1	1	1	1	1	0	1	1	1	1	11
IG_gene:BP1069	BP1069		0	0	0	0	0	0	0	0	0	0	0	0	0
gene:BP1069	BP1069	pstA	1	1	1	1	1	1	1	0	1	1	1	1	11
IG_gene:BP1070	BP1070		1	1	1	1	1	1	1	0	1	1	1	1	11
gene:BP1070	BP1070	pstC	1	1	1	1	1	1	1	0	1	1	1	1	11
IG_gene:BP1071	BP1071		1	1	1	1	1	1	1	0	1	1	1	1	11
gene:BP1071	BP1071	pstS	1	1	1	1	1	1	1	0	1	1	1	1	11
IG_gene:BP1072	BP1072		1	1	1	1	0	0	1	0	1	1	1	1	9
gene:BP1072	BP1072	ppk	1	1	1	1	1	0	1	0	1	1	1	1	10
IG_gene:BP1073	BP1073		0	0	0	0	1	0	0	0	0	0	0	0	1
gene:BP1073	BP1073	ppx	0	0	0	0	1	0	0	0	0	0	0	0	1
IG_gene:BP1074	BP1074		0	0	0	0	0	0	0	0	0	0	0	0	0
gene:BP1074	BP1074		0	0	0	0	1	0	0	0	0	0	0	0	1
IG_gene:BP1075	BP1075		0	0	0	0	1	0	0	0	0	0	0	0	1
gene:BP1075	BP1075	mrsA	0	0	0	0	0	0	0	0	0	0	0	0	0
gene:BP1076	BP1076	folP	0	0	0	0	0	0	0	0	0	0	0	0	0
IG_gene:BP1077	BP1077		0	0	0	0	0	0	0	0	0	0	0	0	0
gene:BP1077	BP1077	ftsH	0	0	0	0	0	0	0	0	0	0	0	0	0
IG_gene:BP1078	BP1078		0	0	0	0	0	0	0	0	0	0	0	0	0
gene:BP1078	BP1078	rrmJ	0	0	0	0	0	0	0	0	0	0	0	0	0
IG_gene:BP1079	BP1079		0	0	0	0	0	0	0	0	0	0	0	0	0
gene:BP1079	BP1079		0	0	0	0	0	0	0	0	0	0	0	0	0
IG_gene:BP1080	BP1080		0	0	0	0	0	0	0	0	0	0	0	0	0
gene:BP1080	BP1080		0	0	0	0	0	0	0	0	0	0	0	0	0
IG_gene:BP1083	BP1083		0	0	0	0	0	0	0	0	0	0	0	0	0
gene:BP1083	BP1083		0	0	0	0	0	0	0	0	0	0	0	0	0
IG_gene:BP1084	BP1084		0	0	0	0	0	0	0	0	0	0	0	0	0
gene:BP1084	BP1084	thrB	0	0	0	0	0	0	0	0	0	0	0	0	0
IG_gene:BP1085	BP1085		0	1	0	0	0	0	0	0	1	0	0	0	2
gene:BP1085	BP1085		0	1	0	0	0	0	0	0	1	0	1	1	4
gene:BP1086	BP1086		0	0	0	0	0	0	0	0	0	0	0	0	0
IG_gene:BP1087	BP1087		0	0	0	0	0	0	0	0	0	0	0	0	0
gene:BP1087	BP1087		0	0	0	0	0	0	0	0	0	0	0	0	0
gene:BP1088	BP1088		0	0	0	0	0	0	0	0	0	0	0	0	0
IG_gene:BP1089	BP1089		0	0	0	0	0	0	0	0	0	0	0	0	0
gene:BP1089	BP1089		0	0	0	0	0	0	0	0	0	0	0	0	0
gene:BP1090	BP1090		0	0	0	0	0	0	0	0	0	0	0	0	0
IG_gene:BP1091	BP1091		0	0	0	0	0	0	0	0	0	0	0	0	0
gene:BP1091	BP1091		0	0	0	0	0	0	0	0	0	0	0	0	0
gene:BP1092	BP1092		0	0	0	0	0	0	0	0	0	0	0	0	0
IG_gene:BP1093	BP1093		0	0	0	0	0	0	0	0	0	0	0	0	0
gene:BP1093	BP1093		0	0	0	0	0	0	0	0	0	0	0	0	0
IG_gene:BP1094	BP1094		0	0	0	0	0	0	0	0	0	0	0	0	0
gene:BP1094	BP1094	livG	0	0	0	0	0	0	0	0	0	0	0	0	0
gene:BP1095	BP1095	livH	0	0	0	0	0	0	0	0	0	0	0	0	0
IG_gene:BP1097	BP1097		0	0	0	0	0	0	0	0	0	0	0	0	0
gene:BP1097	BP1097	livK	0	0	0	0	0	0	0	0	0	0	0	0	0
gene:BP1098	BP1098	livF	0	0	0	0	0	0	0	0	0	0	0	0	0
gene:BP1099	BP1099		0	0	0	0	0	0	0	0	0	0	0	0	0
IG_gene:BP1100	BP1100		0	0	0	0	0	0	0	0	0	0	0	0	0
gene:BP1100	BP1100		0	0	0	0	0	0	0	0	0	0	0	0	0
gene:BP1101	BP1101		0	0	0	0	0	0	0	0	0	0	0	0	0
gene:BP1102	BP1102	lysS	0	0	0	0	0	0	0	0	0	0	0	0	0
gene:BP1103	BP1103		0	0	0	0	0	0	0	0	0	0	0	0	0
gene:BP1104	BP1104	prfB	0	0	0	0	0	0	0	0	0	0	0	0	0
IG_gene:BP1105	BP1105		0	0	0	0	0	0	0	0	0	0	0	0	0
gene:BP1105	BP1105	recJ	1	0	0	0	1	0	0	0	0	0	1	0	3
gene:BP1106	BP1106		0	0	0	0	0	0	0	0	0	0	1	0	1
IG_gene:BP1107	BP1107		0	0	0	0	0	0	0	0	0	0	0	0	0
gene:BP1107	BP1107	lolC	0	0	0	0	0	0	0	0	0	0	0	0	0
gene:BP1108	BP1108	lolD	0	0	0	0	0	0	0	0	0	0	0	0	0
gene:BP1109	BP1109		0	0	0	0	0	0	0	0	0	0	0	0	0
IG_gene:BP1110	BP1110		0	0	0	0	0	0	0	0	0	0	0	0	0
gene:BP1110	BP1110	sphB3	0	0	0	0	0	0	0	0	0	0	0	0	0
IG_gene:BP1111	BP1111		0	0	0	0	0	0	0	0	0	0	0	0	0
gene:BP1111	BP1111		0	0	0	0	0	0	0	0	0	0	0	0	0
IG_gene:BP1112	BP1112		0	0	0	0	0	0	0	0	0	0	0	0	0
gene:BP1112	BP1112	bipA	0	0	0	0	0	0	0	0	0	0	0	0	0
IG_gene:BP1115	BP1115		0	0	0	0	0	0	0	0	0	0	0	0	0
gene:BP1115	BP1115		0	0	0	0	0	0	0	0	0	0	0	0	0
IG_gene:BP1116	BP1116		0	0	0	0	0	0	0	0	0	0	0	0	0
gene:BP1116	BP1116		0	0	0	0	0	0	0	0	0	0	0	0	0
IG_gene:BP1117	BP1117		0	0	0	0	0	0	0	0	0	0	0	0	0
gene:BP1117	BP1117	greB	0	0	0	0	0	0	0	0	0	0	0	0	0
gene:BP1118	BP1118		0	0	0	0	0	0	0	0	0	0	0	0	0
IG_gene:BP1119	BP1119		0	0	0	0	0	0	0	0	0	0	0	0	0
gene:BP1119	BP1119	fim2	0	0	0	0	1	0	0	0	0	0	0	0	1
IG_gene:BP1120	BP1120		0	0	0	0	1	0	0	0	0	0	0	0	1
gene:BP1120	BP1120	maeB	0	0	0	0	1	0	0	0	0	0	0	0	1
IG_gene:BP1121	BP1121		0	0	0	0	1	0	0	0	0	0	0	0	1
gene:BP1121	BP1121	aceE	0	0	0	0	1	0	0	0	0	0	0	0	1
IG_gene:BP1122	BP1122		0	0	0	0	1	0	0	0	0	0	0	0	1
gene:BP1122	BP1122		0	0	0	0	1	0	0	0	0	0	0	0	1
IG_gene:BP1123	BP1123		0	0	0	0	0	0	0	0	0	0	0	0	0
gene:BP1123	BP1123		0	0	0	0	1	0	0	0	0	0	0	0	1
IG_gene:BP1124	BP1124		0	0	0	0	0	0	0	0	0	0	0	0	0
gene:BP1124	BP1124	odhA	0	0	0	0	0	0	0	0	0	0	0	0	0
IG_gene:BP1125	BP1125		0	0	0	0	0	0	0	0	0	0	0	0	0
gene:BP1125	BP1125	odhB	0	0	0	0	0	0	0	0	0	0	0	0	0
IG_gene:BP1126	BP1126		0	0	0	0	0	0	0	0	0	0	0	0	0
gene:BP1126	BP1126	odhL	0	0	0	0	0	0	0	0	0	0	0	0	0
gene:BP1127	BP1127		1	1	1	0	1	0	1	1	1	1	1	1	10
gene:BP1128	BP1128	fabG	0	1	1	0	1	0	1	0	0	0	0	0	4
IG_gene:BP1129	BP1129		0	1	1	0	1	0	1	0	0	0	0	0	4
gene:BP1129	BP1129		0	1	1	0	1	0	1	0	0	0	0	0	4
gene:BP1130	BP1130		0	0	0	0	0	0	0	0	0	0	0	0	0
IG_gene:BP1131	BP1131		0	0	0	0	0	0	0	0	0	0	0	0	0
gene:BP1131	BP1131		0	0	0	0	0	0	0	0	0	0	0	0	0
IG_gene:BP1132	BP1132		0	0	0	0	0	0	0	0	0	0	0	0	0
gene:BP1132	BP1132		0	0	0	0	0	0	0	0	0	0	0	0	0
IG_gene:BP1134	BP1134		0	0	0	0	0	0	0	0	0	0	0	0	0
gene:BP1134	BP1134		0	0	0	0	0	0	0	0	0	0	0	0	0
IG_gene:BP1136	BP1136		0	0	0	0	0	0	0	0	0	0	0	0	0
gene:BP1136	BP1136	fecI	0	0	0	0	0	0	0	0	0	0	0	0	0
gene:BP1137	BP1137	fecR	0	0	0	0	0	0	0	0	0	0	0	0	0
IG_gene:BP1138	BP1138		0	0	0	0	0	0	0	0	0	0	0	0	0
gene:BP1138	BP1138	bfrH	0	0	0	0	0	0	0	0	0	0	0	0	0
IG_gene:BP1139	BP1139		0	0	0	0	0	0	0	0	0	0	0	0	0
gene:BP1139	BP1139		0	0	0	0	0	0	0	0	0	0	0	0	0
IG_gene:BP1141	BP1141		0	0	0	0	0	0	0	0	0	0	0	0	0
gene:BP1141	BP1141		0	0	0	0	0	0	0	0	0	0	0	0	0
IG_gene:BP1142	BP1142		0	0	0	0	0	0	0	0	0	0	0	0	0
gene:BP1142	BP1142		0	0	0	0	0	0	0	0	0	0	0	0	0
gene:BP1143	BP1143	trpS	0	0	0	0	0	0	0	0	0	0	0	0	0
gene:BP1144	BP1144	tex	0	0	0	0	0	0	0	0	0	0	0	0	0
IG_gene:BP1145	BP1145		0	0	0	0	0	0	0	0	0	0	0	0	0
gene:BP1145	BP1145		0	0	0	0	0	0	0	0	0	0	0	0	0
gene:BP1146	BP1146	comL	0	0	0	0	0	0	0	0	0	0	0	0	0
IG_gene:BP1147	BP1147		0	0	0	0	0	0	0	0	0	0	0	0	0
gene:BP1147	BP1147	rluD	0	0	0	0	0	0	0	0	0	0	0	0	0
IG_gene:BP1148	BP1148		0	0	0	0	0	0	0	0	0	0	0	0	0
gene:BP1148	BP1148		0	0	0	0	0	0	0	0	0	0	0	0	0
IG_gene:BP1149	BP1149		0	0	0	0	0	0	0	0	0	0	0	0	0
gene:BP1149	BP1149	phbC	0	0	0	0	0	0	0	0	0	0	0	0	0
IG_gene:BP1150	BP1150		0	0	0	0	0	0	0	0	0	0	0	0	0
gene:BP1150	BP1150	phbB	0	0	0	0	0	0	0	0	0	0	0	0	0
IG_gene:BP1151	BP1151		0	0	0	0	0	0	0	0	0	0	0	1	1
gene:BP1151	BP1151		0	0	0	0	0	0	0	0	0	0	0	0	0
IG_gene:BP1152	BP1152		0	0	0	0	0	0	0	0	0	0	0	0	0
gene:BP1152	BP1152		0	0	0	0	0	0	0	0	0	0	0	0	0
gene:BP1153	BP1153		0	0	0	0	0	0	0	0	0	0	0	0	0
IG_gene:BP1154	BP1154		0	0	0	0	0	0	0	0	0	0	0	0	0
gene:BP1154	BP1154		0	0	0	0	0	0	0	0	0	0	0	0	0
IG_gene:BP1155	BP1155		0	0	0	0	0	0	0	0	0	0	0	0	0
gene:BP1155	BP1155		0	0	0	0	0	0	0	0	0	0	0	0	0
IG_gene:BP1156	BP1156		0	0	0	0	0	0	0	0	0	0	0	0	0
gene:BP1156	BP1156		0	0	0	0	0	0	0	0	0	0	0	0	0
IG_gene:BP1157	BP1157		0	0	0	0	0	0	0	0	0	0	0	0	0
gene:BP1157	BP1157		0	0	0	0	0	0	0	0	0	0	0	0	0
gene:BP1158	BP1158		0	0	0	0	0	0	0	0	0	0	0	0	0
IG_gene:BP1159	BP1159		0	0	0	0	0	0	0	0	0	0	0	0	0
gene:BP1159	BP1159		0	0	0	0	0	0	0	0	0	0	0	0	0
gene:BP1160	BP1160		0	0	0	0	0	0	0	0	0	0	0	0	0
IG_gene:BP1161	BP1161		0	0	0	0	0	0	0	0	0	0	0	0	0
gene:BP1161	BP1161		0	0	0	0	0	0	0	0	0	0	0	0	0
IG_gene:BP1162	BP1162		0	0	0	0	0	0	0	0	0	0	0	0	0
gene:BP1162	BP1162		0	0	0	0	0	0	0	0	0	0	0	0	0
gene:BP1163	BP1163		0	0	0	0	0	0	0	0	0	0	0	0	0
IG_gene:BP1164	BP1164		0	0	0	0	0	0	0	0	0	0	0	0	0
gene:BP1164	BP1164		0	0	0	0	0	0	0	0	0	0	0	0	0
IG_gene:BP1165	BP1165		0	0	0	0	0	0	0	0	0	0	0	0	0
gene:BP1165A	BP1165A		0	0	0	0	0	0	0	0	0	0	0	0	0
IG_gene:BP1166	BP1166		0	0	0	0	0	0	0	0	0	0	0	0	0
gene:BP1166	BP1166	ldcA	0	0	0	0	0	0	0	0	0	0	0	0	0
IG_gene:BP1167	BP1167		0	0	0	0	0	0	0	0	0	0	0	0	0
gene:BP1167	BP1167		0	0	0	0	0	0	0	0	0	0	0	0	0
gene:BP1168	BP1168		0	0	0	0	0	0	0	0	0	0	0	0	0
IG_gene:BP1169	BP1169		0	0	0	0	0	0	0	0	0	0	0	0	0
gene:BP1169	BP1169		0	0	0	0	0	0	0	0	0	0	0	0	0
gene:BP1170	BP1170		0	0	0	0	0	0	0	0	0	0	0	0	0
gene:BP1171	BP1171		0	0	0	0	0	0	0	0	0	0	0	0	0
IG_gene:BP1174	BP1174		0	0	0	0	0	0	0	0	0	0	0	0	0
gene:BP1174	BP1174		0	0	0	0	0	0	0	0	0	0	0	0	0
IG_gene:BP1175	BP1175		0	0	0	0	0	0	0	0	0	0	0	0	0
gene:BP1175	BP1175		0	0	0	0	0	0	0	0	0	0	0	0	0
IG_gene:BP1176	BP1176		0	0	0	0	0	0	0	0	0	0	0	0	0
gene:BP1176	BP1176	astE	0	0	0	0	0	0	0	0	0	0	0	0	0
IG_gene:BP1177	BP1177		0	0	0	0	0	0	0	0	0	0	0	0	0
gene:BP1177	BP1177		0	0	0	0	0	0	0	0	0	0	0	0	0
IG_gene:BP1178	BP1178		0	0	0	0	0	0	0	0	0	0	0	0	0
gene:BP1178	BP1178		0	0	0	0	0	0	0	0	0	0	0	0	0
IG_gene:BP1180	BP1180		0	0	0	0	0	0	0	0	0	0	0	0	0
gene:BP1180	BP1180		0	0	0	0	0	0	0	0	0	0	0	0	0
IG_gene:BP1181	BP1181		0	0	0	0	0	0	0	0	0	0	0	0	0
gene:BP1181	BP1181	glnQ	0	0	0	0	0	0	0	0	0	0	0	0	0
gene:BP1182	BP1182		0	0	0	0	0	0	0	0	0	0	0	0	0
gene:BP1183	BP1183		0	0	0	0	0	0	0	0	0	0	0	0	0
IG_gene:BP1184	BP1184		0	0	0	0	0	0	0	0	0	0	0	0	0
gene:BP1184	BP1184		0	0	0	0	0	0	0	0	0	0	0	0	0
IG_gene:BP1185	BP1185		0	0	0	0	0	0	0	0	0	0	0	0	0
gene:BP1185	BP1185	aspC	0	0	0	0	0	0	0	0	0	0	0	0	0
gene:BP1186	BP1186		0	0	0	0	0	0	0	0	0	0	0	0	0
IG_gene:BP1188	BP1188		0	0	0	0	0	0	0	0	0	0	0	0	0
gene:BP1188A	BP1188A		0	0	0	0	0	0	0	0	0	0	0	0	0
gene:BP1189	BP1189		0	0	0	0	0	0	0	0	0	0	0	0	0
IG_gene:BP1190	BP1190		0	0	0	0	0	0	0	0	0	0	0	0	0
gene:BP1190	BP1190		0	0	0	0	0	0	0	0	0	0	0	0	0
gene:BP1191	BP1191		0	0	0	0	0	0	0	0	0	0	0	0	0
IG_gene:BP1192	BP1192		0	0	0	0	0	0	0	0	0	0	0	0	0
gene:BP1192	BP1192		0	0	0	0	0	0	0	0	0	0	0	0	0
IG_gene:BP1193	BP1193		0	0	0	0	0	0	0	0	0	0	0	0	0
gene:BP1193	BP1193		0	0	0	0	0	0	0	0	0	0	0	0	0
IG_gene:BP1194	BP1194		0	0	0	0	0	0	0	0	0	0	0	0	0
gene:BP1194	BP1194		0	0	0	0	0	0	0	0	0	0	0	0	0
gene:BP1195	BP1195		0	0	0	0	0	0	0	0	0	0	0	0	0
gene:BP1196	BP1196		0	0	0	0	0	0	0	0	0	0	0	0	0
gene:BP1197	BP1197	btr	0	0	0	0	0	0	0	0	0	0	0	0	0
IG_gene:BP1198	BP1198		0	0	0	0	0	0	0	0	0	0	0	0	0
gene:BP1198	BP1198	clpB	1	0	1	1	1	1	1	1	0	0	0	1	8
IG_gene:BP1199	BP1199		0	0	0	0	0	0	0	0	0	0	0	0	0
gene:BP1199	BP1199		0	0	0	0	0	0	0	0	0	0	0	0	0
IG_gene:BP1201	BP1201		0	0	0	0	0	0	0	0	0	0	0	0	0
gene:BP1201	BP1201	tcfA	0	0	0	0	0	0	0	0	0	0	0	0	0
IG_gene:BP1202	BP1202		0	0	0	0	0	0	0	0	0	0	0	0	0
gene:BP1202	BP1202		0	0	0	0	0	0	1	0	0	0	0	0	1
IG_gene:BP1203	BP1203		0	0	0	0	0	0	1	0	0	0	0	0	1
gene:BP1203	BP1203		0	0	0	0	0	0	1	0	0	0	0	0	1
IG_gene:BP1204	BP1204		0	0	0	0	0	0	0	0	0	0	0	0	0
gene:BP1204	BP1204		0	0	0	0	0	0	1	0	0	0	0	0	1
gene:BP1205	BP1205		0	0	0	0	0	0	1	0	0	0	0	0	1
gene:BP1206	BP1206		0	0	1	0	0	0	1	0	0	0	0	0	2
IG_gene:BP1207	BP1207		0	0	1	1	1	0	1	0	0	0	0	0	4
gene:BP1207	BP1207		0	0	1	1	1	0	1	0	0	0	0	0	4
IG_gene:BP1208	BP1208		0	0	1	1	1	0	1	0	0	0	0	0	4
gene:BP1208	BP1208		0	0	1	1	1	0	1	0	0	0	0	0	4
gene:BP1209	BP1209		0	0	1	1	1	0	1	0	0	0	0	0	4
gene:BP1210	BP1210	apbE	0	0	1	1	1	0	1	0	0	0	0	0	4
gene:BP1211	BP1211		0	0	1	1	1	0	1	0	0	0	0	0	4
IG_gene:BP1212	BP1212		0	0	0	0	0	0	0	0	0	0	0	0	0
gene:BP1212	BP1212		0	0	1	1	1	0	1	0	0	0	0	0	4
IG_gene:BP1213	BP1213		0	0	1	1	1	0	1	0	0	0	0	0	4
gene:BP1213	BP1213		0	0	1	1	1	0	1	0	0	0	0	0	4
IG_gene:BP1214	BP1214		0	0	1	1	1	0	1	0	0	0	0	0	4
gene:BP1214	BP1214	nodI	0	0	1	1	1	0	1	0	0	0	0	0	4
gene:BP1215	BP1215	nodJ	0	0	1	1	1	0	1	0	0	0	0	0	4
IG_gene:BP1216	BP1216		0	0	1	1	1	0	1	0	0	0	0	0	4
gene:BP1216	BP1216		0	0	1	1	1	0	1	0	0	0	0	0	4
gene:BP1217	BP1217		0	0	1	1	1	0	1	0	0	0	0	0	4
gene:BP1218	BP1218		1	0	1	1	1	1	1	1	0	1	0	0	8
gene:BP1219	BP1219		1	1	1	1	1	1	1	1	1	1	1	1	12
gene:BP1220	BP1220		1	0	1	1	1	1	1	1	0	0	0	0	7
IG_gene:BP1221	BP1221		1	0	1	1	1	1	1	1	0	0	0	0	7
gene:BP1221	BP1221	dadX	0	0	0	0	0	0	0	0	0	0	0	0	0
IG_gene:BP1222	BP1222		0	0	0	0	0	0	0	0	0	0	0	0	0
gene:BP1222	BP1222		0	0	0	0	0	0	0	0	0	0	0	0	0
gene:BP1223	BP1223		0	0	0	0	0	0	0	0	0	0	0	0	0
IG_gene:BP1224	BP1224		0	0	0	0	0	0	0	0	0	0	0	0	0
gene:BP1224	BP1224		0	0	0	0	0	0	0	0	0	0	0	0	0
gene:BP1225	BP1225		0	0	0	0	1	0	0	0	0	0	0	0	1
IG_gene:BP1227	BP1227		0	0	0	0	1	0	0	0	0	0	0	0	1
gene:BP1227	BP1227	radA	0	0	0	0	1	0	0	0	0	0	0	0	1
gene:BP1228	BP1228		0	0	0	0	1	0	0	0	0	0	0	0	1
IG_gene:BP1229	BP1229		0	0	0	0	1	0	0	0	0	0	0	0	1
gene:BP1229	BP1229		0	0	0	0	1	0	0	0	0	0	0	0	1
gene:BP1230	BP1230	norM	0	0	0	0	1	0	0	0	0	0	0	0	1
gene:BP1231	BP1231		0	0	0	0	0	0	0	0	0	0	0	0	0
IG_gene:BP1232	BP1232		0	0	0	0	0	0	0	0	0	0	0	0	0
gene:BP1232	BP1232		0	0	0	0	0	0	0	0	0	0	0	0	0
IG_gene:BP1233	BP1233		0	0	0	0	0	0	0	0	0	0	0	0	0
gene:BP1233	BP1233		0	0	0	0	0	0	0	0	0	0	0	0	0
gene:BP1234	BP1234		0	0	0	0	0	0	0	0	0	0	0	0	0
IG_gene:BP1235	BP1235		0	0	0	0	0	0	0	0	0	0	0	0	0
gene:BP1235	BP1235	radC	0	0	0	0	0	0	0	0	0	0	0	0	0
IG_gene:BP1236	BP1236		0	0	0	0	0	0	0	0	0	0	0	0	0
gene:BP1236	BP1236	fkpB	0	0	0	0	0	0	0	0	0	0	0	0	0
gene:BP1237	BP1237	lytB	0	0	0	0	0	0	0	0	0	0	0	0	0
gene:BP1238	BP1238		0	0	0	0	0	0	0	0	0	0	0	0	0
gene:EBG00000018561	EBG00000018561	tRNA	0	0	0	0	0	0	0	0	0	0	0	0	0
IG_gene:EBG00000018606	EBG00000018606		0	0	0	0	0	0	0	0	0	0	0	0	0
gene:EBG00000018606	EBG00000018606	tRNA	0	0	0	0	0	0	0	0	0	0	0	0	0
IG_gene:BP1239	BP1239		0	0	0	0	0	0	0	0	0	0	0	0	0
gene:BP1239	BP1239		0	0	0	0	0	0	0	0	0	0	0	0	0
IG_gene:BP1240	BP1240		0	0	0	0	0	0	0	0	0	0	0	0	0
gene:BP1240	BP1240		0	0	0	0	0	0	0	0	0	0	0	0	0
gene:BP1241	BP1241		0	0	0	0	0	0	0	0	0	0	0	0	0
IG_gene:BP1242	BP1242		0	0	0	0	0	0	0	0	0	0	0	0	0
gene:BP1242	BP1242		0	0	0	0	0	0	0	0	0	0	0	0	0
IG_gene:EBG00000018550	EBG00000018550		0	0	0	0	0	0	0	0	0	0	0	0	0
gene:EBG00000018550	EBG00000018550	tRNA	0	0	0	0	0	0	0	0	0	0	0	0	0
IG_gene:BP1243	BP1243		0	0	0	0	0	0	0	0	0	0	0	0	0
gene:BP1243	BP1243		0	0	0	0	0	0	0	0	0	0	0	0	0
gene:BP1244	BP1244		0	0	0	0	0	0	0	0	0	0	0	0	0
IG_gene:BP1245	BP1245		0	0	0	0	0	0	0	0	0	0	0	0	0
gene:BP1245	BP1245		0	0	0	0	0	0	0	0	0	0	0	0	0
gene:BP1246	BP1246	nusA	0	0	0	0	0	0	0	0	0	0	0	0	0
IG_gene:BP1247	BP1247		0	0	0	0	0	0	0	0	0	0	0	0	0
gene:BP1247	BP1247	infB	0	0	0	0	0	0	0	0	0	0	0	0	0
IG_gene:BP1248	BP1248		0	0	0	0	0	0	0	0	0	0	0	0	0
gene:BP1248	BP1248	rbfA	0	0	0	0	0	0	0	0	0	0	0	0	0
gene:BP1249	BP1249	truB	0	0	0	0	0	0	0	0	0	0	0	0	0
IG_gene:BP1250	BP1250		0	0	0	0	0	0	0	0	0	0	0	0	0
gene:BP1250	BP1250	typA	0	0	0	0	0	0	0	0	0	0	0	0	0
gene:BP1251	BP1251		0	0	0	0	0	0	0	0	0	0	0	0	0
gene:BP1252	BP1252		0	0	0	0	0	0	0	0	0	0	0	0	0
IG_gene:BP1253	BP1253		0	0	0	0	0	0	0	0	0	0	0	0	0
gene:BP1253	BP1253		0	0	0	0	0	0	0	0	0	0	0	0	0
IG_gene:BP1254	BP1254		0	0	0	0	0	0	0	0	0	0	0	0	0
gene:BP1254	BP1254	polA	0	0	0	0	0	0	0	0	0	0	0	0	0
IG_gene:BP1255	BP1255		0	0	0	0	0	0	0	0	0	0	0	0	0
gene:BP1255	BP1255		0	0	0	0	0	0	0	0	0	0	0	0	0
gene:BP1256	BP1256		0	0	0	0	0	0	0	0	0	0	0	0	0
gene:BP1257	BP1257		0	0	0	0	0	0	0	0	0	0	0	0	0
IG_gene:BP1258	BP1258		0	0	0	0	0	0	0	0	0	0	0	0	0
gene:BP1258	BP1258	sdaA	0	0	0	0	0	0	0	0	0	0	0	0	0
gene:BP1259	BP1259		0	0	0	0	0	0	0	0	0	0	0	0	0
gene:BP1260	BP1260	glnE	0	0	0	0	0	0	0	0	0	0	0	0	0
IG_gene:BP1262	BP1262		0	0	0	0	0	0	0	0	0	0	0	0	0
gene:BP1262	BP1262	rho	0	0	0	0	0	0	0	0	0	0	0	0	0
IG_gene:BP1263	BP1263		0	0	0	0	0	0	0	0	0	0	0	0	0
gene:BP1263	BP1263	trxA	1	1	1	0	0	0	0	0	1	1	0	1	6
IG_gene:BP1264	BP1264		1	1	1	1	1	1	1	0	1	1	1	1	11
gene:BP1264	BP1264	parE	1	1	1	1	1	1	1	1	1	1	1	1	12
gene:BP1265	BP1265		1	1	1	1	1	1	1	1	1	1	1	1	12
IG_gene:BP1266	BP1266		0	0	0	0	0	0	0	0	0	0	0	0	0
gene:BP1266	BP1266	parC	1	1	1	1	1	1	1	1	1	1	1	1	12
gene:BP1267	BP1267		0	0	0	1	1	1	1	0	0	0	0	0	4
gene:BP1268	BP1268		0	0	0	0	0	0	0	0	0	0	0	0	0
IG_gene:BP1270	BP1270		0	0	0	0	0	0	0	0	0	0	0	0	0
gene:BP1270	BP1270		0	0	0	0	1	0	0	0	0	0	0	0	1
IG_gene:BP1273	BP1273		0	0	0	0	1	0	0	0	0	0	0	0	1
gene:BP1273	BP1273	livF	0	0	0	0	1	0	0	0	0	0	0	0	1
gene:BP1274	BP1274	livG	0	0	0	0	1	0	0	0	0	0	0	0	1
gene:BP1275	BP1275	livM	0	0	0	0	1	0	0	0	0	0	0	0	1
gene:BP1276	BP1276	livH	0	0	0	0	1	0	0	0	0	0	0	0	1
IG_gene:BP1277	BP1277		0	0	0	0	1	0	0	0	0	0	0	0	1
gene:BP1277	BP1277	livJ	0	0	0	0	1	0	0	0	0	0	0	0	1
gene:BP1278	BP1278		0	0	0	0	0	0	0	0	0	0	0	0	0
IG_gene:BP1279	BP1279		0	0	0	0	0	0	0	0	0	0	0	0	0
gene:BP1279	BP1279		0	0	0	0	0	0	0	0	0	0	0	0	0
gene:BP1280	BP1280	proC	0	0	0	0	0	0	0	0	0	0	0	0	0
IG_gene:BP1281	BP1281		0	0	0	0	0	0	0	0	0	0	0	0	0
gene:BP1281	BP1281	ugpB	0	0	0	0	0	0	0	0	0	0	0	0	0
IG_gene:BP1282	BP1282		0	0	0	0	0	0	0	0	0	0	0	0	0
gene:BP1282	BP1282	ugpA	0	0	0	0	0	0	0	0	0	0	0	0	0
gene:BP1283	BP1283	ugpE	0	0	0	0	0	0	0	0	0	0	0	0	0
IG_gene:BP1284	BP1284		0	0	0	0	0	0	0	0	0	0	0	0	0
gene:BP1284	BP1284	ugpC	0	0	0	0	0	0	0	0	0	0	0	0	0
IG_gene:BP1285	BP1285		0	0	0	0	0	0	0	0	0	0	0	0	0
gene:BP1285	BP1285	livJ	0	0	0	0	0	0	0	0	0	0	0	0	0
IG_gene:BP1286	BP1286		0	0	0	0	0	0	0	0	0	0	0	0	0
gene:BP1286	BP1286		0	0	0	0	0	0	0	0	0	0	0	0	0
IG_gene:BP1287	BP1287		0	0	0	0	0	0	0	0	0	0	0	0	0
gene:BP1287	BP1287		0	0	0	0	0	0	0	0	0	0	0	0	0
IG_gene:BP1289	BP1289		0	0	0	0	0	0	0	0	0	0	0	0	0
gene:BP1289	BP1289		0	0	0	0	0	0	0	0	0	0	0	0	0
IG_gene:BP1290	BP1290		0	0	0	0	0	0	0	0	0	0	0	0	0
gene:BP1290	BP1290		0	0	0	0	0	0	0	0	0	0	0	0	0
gene:BP1291	BP1291		0	0	0	0	0	0	0	0	0	0	0	0	0
IG_gene:BP1292	BP1292		0	0	0	0	0	0	0	0	0	0	0	0	0
gene:BP1292	BP1292		0	0	0	0	0	0	0	0	0	0	0	0	0
gene:BP1293	BP1293	lldD	0	0	0	0	0	0	0	0	0	0	0	0	0
IG_gene:BP1294	BP1294		0	0	0	0	0	0	0	0	0	0	0	0	0
gene:BP1294	BP1294	psd	0	0	0	0	0	0	0	0	0	0	0	0	0
IG_gene:BP1295	BP1295		0	0	0	0	0	0	0	0	0	0	0	0	0
gene:BP1295	BP1295		0	0	0	0	0	0	0	0	0	0	0	0	0
IG_gene:BP1296	BP1296		0	0	0	0	0	0	0	0	0	0	0	0	0
gene:BP1296	BP1296		0	0	0	0	0	0	0	0	0	0	0	0	0
gene:BP1297	BP1297		0	0	0	0	0	0	0	0	0	0	0	0	0
gene:BP1298	BP1298		0	0	0	0	0	0	0	0	0	0	0	0	0
gene:BP1299	BP1299		0	0	0	0	0	0	0	0	0	0	0	0	0
gene:BP1300	BP1300		0	0	0	0	0	0	0	0	0	0	0	0	0
IG_gene:BP1301	BP1301		0	0	0	0	0	0	0	0	0	0	0	0	0
gene:BP1301	BP1301		0	0	0	0	0	0	0	0	0	0	0	0	0
IG_gene:BP1302	BP1302		0	0	0	0	0	0	0	0	0	0	0	0	0
gene:BP1302	BP1302		0	0	0	0	0	0	0	0	0	0	0	0	0
IG_gene:BP1304	BP1304		0	0	0	0	0	0	0	0	0	0	0	0	0
gene:BP1304	BP1304		0	0	0	0	0	0	0	0	0	0	0	0	0
IG_gene:BP1305	BP1305		0	0	0	0	0	0	0	0	0	0	0	0	0
gene:BP1305	BP1305		0	0	0	0	0	0	0	0	0	0	0	0	0
IG_gene:BP1306	BP1306		0	0	0	0	0	0	0	0	0	0	0	0	0
gene:BP1306	BP1306	arsC	0	0	0	0	0	0	0	0	0	0	0	0	0
gene:BP1307	BP1307		0	0	0	0	0	0	0	0	0	0	0	0	0
IG_gene:BP1308	BP1308		0	0	0	0	0	0	0	0	0	0	0	0	0
gene:BP1308	BP1308		0	0	0	0	0	0	0	0	0	0	0	0	0
IG_gene:BP1311	BP1311		0	0	0	0	0	0	0	0	0	0	0	0	0
gene:BP1311	BP1311		0	0	0	0	0	0	0	0	0	0	0	0	0
IG_gene:BP1313	BP1313		0	0	0	0	0	0	0	0	0	0	0	0	0
gene:BP1313	BP1313		0	0	0	0	0	0	0	0	0	0	0	0	0
gene:BP1314	BP1314		0	0	0	0	0	0	0	0	0	0	0	0	0
IG_gene:BP1315	BP1315		0	0	0	0	0	0	0	0	0	0	0	0	0
gene:BP1315	BP1315		0	0	0	0	0	0	0	0	0	0	0	0	0
IG_gene:BP1318	BP1318		0	0	0	0	0	0	0	0	0	0	0	0	0
gene:BP1318	BP1318		0	0	0	0	0	0	0	0	0	0	0	0	0
IG_gene:BP1319	BP1319		0	0	1	0	1	1	0	0	0	0	0	0	3
gene:BP1319	BP1319		0	0	1	1	1	1	0	0	0	0	0	0	4
IG_gene:BP1320	BP1320		0	0	1	1	1	1	0	0	0	0	0	0	4
gene:BP1320	BP1320		0	0	1	1	1	1	0	0	0	0	0	0	4
gene:BP1321	BP1321	pdxK	0	0	1	1	1	1	0	0	0	0	0	0	4
IG_gene:BP1323	BP1323		0	0	1	1	1	1	0	0	0	0	0	0	4
gene:BP1323	BP1323		0	0	1	1	1	1	0	0	0	0	0	0	4
IG_gene:BP1326	BP1326		0	0	1	1	1	1	0	0	0	0	0	0	4
gene:BP1326	BP1326		0	0	1	1	1	1	0	0	0	0	0	0	4
gene:BP1327	BP1327	glgX	1	0	1	1	1	1	0	0	0	0	0	0	5
gene:BP1328	BP1328	glgB	1	0	1	1	1	1	0	0	0	0	0	0	5
gene:BP1329	BP1329		1	0	1	1	1	1	0	0	0	0	0	0	5
IG_gene:BP1332	BP1332		1	0	1	1	1	1	0	0	0	0	0	0	5
gene:BP1332	BP1332		0	0	0	0	0	0	0	0	0	0	0	0	0
IG_gene:BP1333	BP1333		0	0	0	0	0	0	0	0	0	0	0	0	0
gene:BP1333	BP1333		0	0	0	0	1	0	1	0	0	0	0	0	2
IG_gene:BP1334	BP1334		0	0	0	0	0	0	0	0	0	0	0	0	0
gene:BP1334	BP1334		0	0	0	0	1	0	1	0	0	0	0	0	2
gene:BP1335	BP1335		0	0	0	0	1	0	1	0	0	0	0	0	2
IG_gene:BP1337	BP1337		0	0	0	0	1	0	1	0	0	0	0	0	2
gene:BP1337	BP1337		0	0	0	0	0	0	0	0	0	0	0	0	0
IG_gene:BP1339	BP1339		0	0	0	0	0	0	0	0	0	0	0	0	0
gene:BP1339	BP1339		0	0	0	0	0	0	0	0	0	0	0	0	0
gene:BP1340	BP1340		0	0	0	0	0	0	0	0	0	0	0	0	0
IG_gene:BP1342	BP1342		0	0	0	0	0	0	0	0	0	0	0	0	0
gene:BP1342	BP1342		0	0	0	0	0	1	0	0	0	0	0	0	1
IG_gene:BP1344	BP1344		0	0	0	0	1	1	0	0	0	0	0	0	2
gene:BP1344	BP1344		0	0	0	0	1	1	0	0	0	0	0	0	2
gene:BP1345	BP1345		0	0	0	0	1	1	1	0	0	0	0	0	3
gene:BP1346	BP1346		0	0	0	0	1	1	1	0	0	0	0	0	3
IG_gene:BP1347	BP1347		0	0	0	0	1	1	1	0	0	0	0	0	3
gene:BP1347	BP1347		0	0	0	0	1	1	1	0	0	0	0	0	3
gene:BP1348	BP1348	citE	0	0	0	0	1	1	1	0	0	0	0	0	3
gene:BP1349	BP1349		0	0	0	0	1	1	1	0	0	0	0	1	4
IG_gene:BP1350	BP1350		1	0	0	0	0	0	1	0	0	0	0	1	3
gene:BP1350	BP1350		1	0	0	1	1	1	1	0	0	0	0	0	5
IG_gene:BP1352	BP1352		1	0	0	1	1	1	1	0	0	0	0	0	5
gene:BP1352	BP1352		1	0	0	1	1	1	1	0	0	0	0	0	5
gene:BP1353	BP1353		1	0	0	1	1	1	1	0	0	0	0	0	5
gene:BP1354	BP1354		0	0	0	1	1	1	1	0	0	0	0	0	4
gene:BP1355	BP1355		0	0	0	1	1	1	1	0	0	0	0	0	4
gene:BP1356	BP1356	leuD	0	0	0	1	1	1	1	0	0	0	0	0	4
IG_gene:BP1358	BP1358		0	0	0	1	1	1	1	0	0	0	0	0	4
gene:BP1358	BP1358		0	0	0	0	1	1	1	0	0	0	0	0	3
IG_gene:BP1359	BP1359		0	0	0	0	1	1	1	0	0	0	0	0	3
gene:BP1359	BP1359		0	0	0	0	1	1	1	0	0	0	0	0	3
gene:BP1360	BP1360		0	0	0	0	1	1	1	0	0	0	0	0	3
IG_gene:BP1361	BP1361		0	0	0	0	0	0	0	0	0	0	0	0	0
gene:BP1361	BP1361		0	0	0	0	0	0	0	0	0	0	0	0	0
IG_gene:BP1362	BP1362		0	0	0	0	0	0	0	0	0	0	0	0	0
gene:BP1362	BP1362		0	0	0	0	0	0	0	0	0	0	0	0	0
gene:BP1363	BP1363		0	0	0	0	0	0	0	0	0	0	0	0	0
gene:BP1364	BP1364		0	0	0	0	0	0	0	0	1	1	1	1	4
IG_gene:BP1365	BP1365		0	0	0	0	0	0	0	0	1	1	1	0	3
gene:BP1365	BP1365		0	0	0	0	0	0	0	0	0	0	0	0	0
IG_gene:BP1366	BP1366		0	0	0	0	0	0	0	0	0	0	0	0	0
gene:BP1366	BP1366	flhB	0	0	0	0	1	1	0	0	0	0	0	0	2
IG_gene:BP1370	BP1370		0	0	0	0	1	1	1	0	0	0	0	0	3
gene:BP1370	BP1370		0	0	0	0	1	1	1	0	0	0	0	0	3
gene:BP1371	BP1371	flgM	0	0	0	0	1	1	1	0	0	0	0	0	3
IG_gene:BP1372	BP1372		0	0	0	0	1	1	1	0	0	0	0	0	3
gene:BP1372	BP1372	flgA	0	0	0	0	1	1	1	0	0	0	0	0	3
IG_gene:BP1373	BP1373		0	0	0	0	1	1	1	0	0	0	0	0	3
gene:BP1373	BP1373	flgB	0	0	0	0	1	1	1	0	0	0	0	0	3
gene:BP1374	BP1374	flgC	0	0	0	0	1	1	1	0	0	0	0	0	3
IG_gene:BP1375	BP1375		0	0	0	0	0	0	0	0	0	0	0	0	0
gene:BP1375	BP1375	flgD	0	0	0	0	1	1	1	0	0	0	0	0	3
IG_gene:BP1376	BP1376		0	0	0	0	0	0	0	0	0	0	0	0	0
gene:BP1376	BP1376	flgE	0	0	0	0	1	1	1	0	0	0	0	0	3
IG_gene:BP1377	BP1377		0	0	0	0	0	0	0	0	0	0	0	0	0
gene:BP1377	BP1377	flgF	0	0	0	0	1	1	1	0	0	0	0	0	3
IG_gene:BP1378	BP1378		0	0	0	0	0	0	0	0	0	0	0	0	0
gene:BP1378	BP1378	flgG	0	0	0	0	1	1	1	0	0	0	0	0	3
gene:BP1379	BP1379	flgH	1	0	0	0	1	1	1	0	0	0	0	0	4
gene:BP1380	BP1380	flgI	1	0	0	0	1	1	1	0	0	0	0	0	4
gene:BP1381	BP1381	flgJ	1	0	0	0	1	1	1	0	0	0	0	0	4
IG_gene:BP1382	BP1382		1	0	0	0	1	1	1	0	0	0	0	0	4
gene:BP1382	BP1382	flgK	1	0	0	0	1	1	1	0	0	0	0	0	4
IG_gene:BP1383	BP1383		0	0	0	0	0	0	0	0	0	0	0	0	0
gene:BP1383	BP1383	flgL	1	1	0	0	1	1	1	1	0	0	0	0	6
IG_gene:BP1384	BP1384		1	1	0	0	1	1	1	1	0	0	0	0	6
gene:BP1384	BP1384	tsr	1	1	0	0	1	0	1	1	0	0	0	0	5
IG_gene:BP1385	BP1385		1	1	0	0	1	0	1	0	0	0	0	0	4
gene:BP1385	BP1385	tar	1	1	0	0	1	0	1	0	0	0	0	0	4
IG_gene:BP1388	BP1388		0	0	0	0	0	0	0	0	0	0	0	0	0
gene:BP1388	BP1388		0	0	0	0	0	0	0	0	0	0	0	0	0
IG_gene:BP1389	BP1389		0	0	0	0	0	0	0	0	0	0	0	0	0
gene:BP1389	BP1389	fliR	0	0	0	1	1	1	0	0	0	0	0	0	3
gene:BP1390	BP1390	fliQ	0	0	0	1	1	1	0	0	0	0	0	0	3
gene:BP1391	BP1391	fliP	0	0	0	1	1	1	0	0	0	0	0	0	3
gene:BP1392	BP1392	fliO	0	0	0	1	1	1	0	0	0	0	0	0	3
gene:BP1393	BP1393	fliN	0	0	0	1	1	1	0	0	0	0	0	0	3
gene:BP1394	BP1394	fliM	0	0	0	1	1	1	0	0	0	0	0	0	3
gene:BP1395	BP1395	fliL	0	0	0	1	1	1	0	0	0	0	0	0	3
IG_gene:BP1397	BP1397		0	0	0	1	1	1	0	0	0	0	0	0	3
gene:BP1397	BP1397		0	0	0	0	0	0	0	0	0	0	0	0	0
IG_gene:BP1399	BP1399		0	0	0	0	0	0	0	0	0	0	0	0	0
gene:BP1399	BP1399	fliJ	0	0	0	0	1	0	0	0	0	0	0	0	1
gene:BP1400	BP1400	fliI	0	0	0	1	1	0	0	0	0	0	0	0	2
IG_gene:BP1401	BP1401		0	0	0	0	0	0	0	0	0	0	0	0	0
gene:BP1401	BP1401	fliH	0	0	0	1	1	0	0	0	0	0	0	0	2
gene:BP1402	BP1402	fliG	0	0	0	1	1	0	0	0	0	0	0	0	2
gene:BP1403	BP1403	fliF	0	0	0	1	1	0	0	0	0	0	0	0	2
IG_gene:BP1404	BP1404		0	0	0	1	1	0	0	0	0	0	0	0	2
gene:BP1404	BP1404	fliE	0	0	0	1	1	0	0	0	0	0	0	0	2
gene:BP1405	BP1405		0	0	0	1	1	0	0	0	0	0	0	0	2
gene:BP1406	BP1406		0	0	0	1	1	0	0	0	0	0	0	0	2
IG_gene:BP1408	BP1408		0	0	0	1	1	0	0	0	0	0	0	0	2
gene:BP1408	BP1408	fliT	0	0	0	1	1	0	0	0	0	0	0	0	2
gene:BP1409	BP1409	fliS	0	0	0	1	1	0	0	0	0	0	0	0	2
gene:BP1410	BP1410	fliD	0	0	0	1	1	0	0	0	0	0	0	0	2
IG_gene:BP1411	BP1411		0	0	0	1	1	0	0	0	0	0	0	0	2
gene:BP1411	BP1411	flaG	0	0	0	1	1	0	0	0	0	0	0	0	2
IG_gene:BP1412	BP1412		0	0	0	1	1	0	0	0	0	0	0	0	2
gene:BP1412	BP1412	folC	0	0	0	0	0	0	0	0	0	0	0	0	0
IG_gene:BP1413	BP1413		0	0	0	0	0	0	0	0	0	0	0	0	0
gene:BP1413	BP1413		1	1	1	1	1	1	0	1	1	1	1	0	10
gene:BP1414	BP1414	cvpA	1	1	1	1	1	1	1	1	1	1	1	0	11
IG_gene:BP1415	BP1415		1	1	1	1	1	1	1	1	1	1	1	0	11
gene:BP1415	BP1415	purF	1	1	1	1	1	1	1	1	1	1	1	0	11
gene:BP1416	BP1416	dsbB	1	1	1	1	1	1	1	1	1	1	1	1	12
IG_gene:BP1417	BP1417		1	1	1	0	1	1	1	1	1	1	1	1	11
gene:BP1417	BP1417	glnD	0	0	0	0	0	0	0	0	0	0	0	0	0
[truncated: 3,519 more rows]
