# Supplementary material for: In Vivo Gene Essentiality and Metabolism in Bordetella pertussis
Source: mSphere. 2019 May 22;4(3):e00694-18. doi: 10.1128/mSphere.00694-18 (PMC6531889; doi:10.1128/mSphere.00694-18)
Supplement: TABLE S5 [file mSphere.00694-18-st005.xlsx]

## Sheet: day 1
Tag
BP0107
BP0108
BP0141
BP0190
BP0242
BP0243
BP0244
BP0289
BP0290
BP0300
BP0414
BP0415
BP0416
BP0417
BP0418
BP0419
BP0574
BP0617
BP0618
BP0619
BP0669
BP0670
BP0671
BP0672
BP0789
BP0790
BP0791
EBG00000018551
BP1068
BP1069
BP1070
BP1071
BP1072
BP1127
BP1198
BP1219
BP1263
BP1264
BP1265
BP1266
BP1485
BP1486
BP1487
BP1499
BP1501
BP1502
BP1539
BP1540
BP1547
BP1548
BP1631
BP1644
BP1645
BP1795
BP1796
BP1816
BP1817
BP1818
BP1983
BP1984
BP1985
BP1986
BP2317
BP2329
BP2330
BP2335
BP2497
BP2543
BP2544
BP2562
BP2624
BP2643
BP2644
BP2668
BP2860
BP2931
BP2932
BP2933
BP2934
BP2935
BP3066
BP3067
BP3068
BP3075
BP3076
BP3141
BP3142
BP3181
BP3182
BP3227
BP3228
BP3238
BP3526
BP3527
BP3586
BP3646
BP3651
BP3652
BP3669
BP3670
BP3671
BP3672
BP3673
BP3674
BP3675
BP3676
BP3677
BP3679
BP3680
BP3736
BP3737
BP3738
BP3743
BP3744
BP3753
BP3754
BP3831

## Sheet: day 3
gene_id
BP0107
BP0108
BP0141
BP0190
BP0242
BP0243
BP0244
BP0250
BP0289
BP0290
BP0337
BP0338
BP0339
BP0340
BP0341
BP0342
BP0343
BP0344
BP0345
BP0346
BP0387
BP0388
BP0410
BP0411
BP0412
BP0414
BP0415
BP0416
BP0417
BP0418
BP0419
BP0420
BP0421
BP0422
BP0426
BP0427
BP0428
BP0429
BP0574
BP0589
BP0590
BP0591
BP0605
BP0606
BP0680
BP0681
BP0682
BP0683
BP0684A
BP0702
BP0718
BP0789
BP0790
BP0791
BP0805
BP0806
BP0807
BP0808
BP0810
BP0995
BP1014
EBG00000018551
BP1068
BP1069
BP1070
BP1071
BP1072
BP1127
BP1198
BP1218
BP1219
BP1220
BP1264
BP1265
BP1266
BP1413
BP1414
BP1415
BP1416
BP1485
BP1486
BP1487
BP1499
BP1501
BP1502
BP1539
BP1540
BP1547
BP1548
BP1654
BP1655
BP1670
BP1795
BP1816
BP1817
BP1818
BP1983
BP1984
BP1985
BP1986
BP1987
BP2317
BP2324
BP2325
BP2326
BP2328
BP2329
BP2330
BP2335
BP2368
BP2423
BP2424
BP2543
BP2544
BP2562
BP2643
BP2644
BP2668
BP2753
BP2860
BP2930
BP2931
BP2932
BP2933
BP2934
BP2935
BP3066
BP3067
BP3068
BP3076
BP3078
BP3079
BP3080
BP3081
BP3142
BP3181
BP3182
BP3227
BP3228
BP3326
BP3494
BP3525
BP3526
BP3527
BP3552
BP3574
BP3575
BP3646
BP3651
BP3652
BP3661
BP3673
BP3674
BP3675
BP3676
BP3677
BP3679
BP3680
BP3735
BP3736
BP3737
BP3738
BP3739
BP3740
BP3743
BP3744
BP3753
BP3754
BP3831

## Sheet: shared
Tag
BP0107
BP0108
BP0141
BP0190
BP0242
BP0243
BP0244
BP0289
BP0290
BP0414
BP0415
BP0416
BP0417
BP0418
BP0419
BP0574
BP0789
BP0790
BP0791
EBG00000018551
BP1068
BP1069
BP1070
BP1071
BP1072
BP1127
BP1198
BP1219
BP1264
BP1265
BP1266
BP1485
BP1486
BP1487
BP1499
BP1501
BP1502
BP1539
BP1540
BP1547
BP1548
BP1795
BP1816
BP1817
BP1818
BP1983
BP1984
BP1985
BP1986
BP2317
BP2329
BP2330
BP2335
BP2543
BP2544
BP2562
BP2643
BP2644
BP2668
BP2860
BP2931
BP2932
BP2933
BP2934
BP2935
BP3066
BP3067
BP3068
BP3076
BP3142
BP3181
BP3182
BP3227
BP3228
BP3526
BP3527
BP3646
BP3651
BP3652
BP3673
BP3674
BP3675
BP3676
BP3677
BP3679
BP3680
BP3736
BP3737
BP3738
BP3743
BP3744
BP3753
BP3754
BP3831

## Sheet: all in vivo
Tag
BP0107
BP0108
BP0141
BP0190
BP0242
BP0243
BP0244
BP0250
BP0289
BP0290
BP0300
BP0337
BP0338
BP0339
BP0340
BP0341
BP0342
BP0343
BP0344
BP0345
BP0346
BP0387
BP0388
BP0410
BP0411
BP0412
BP0414
BP0415
BP0416
BP0417
BP0418
BP0419
BP0420
BP0421
BP0422
BP0426
BP0427
BP0428
BP0429
BP0574
BP0589
BP0590
BP0591
BP0605
BP0606
BP0617
BP0618
BP0619
BP0669
BP0670
BP0671
BP0672
BP0680
BP0681
BP0682
BP0683
BP0684A
BP0702
BP0718
BP0789
BP0790
BP0791
BP0805
BP0806
BP0807
BP0808
BP0810
BP0995
BP1014
EBG00000018551
BP1068
BP1069
BP1070
BP1071
BP1072
BP1127
BP1198
BP1218
BP1219
BP1220
BP1263
BP1264
BP1265
BP1266
BP1413
BP1414
BP1415
BP1416
BP1485
BP1486
BP1487
BP1499
BP1501
BP1502
BP1539
BP1540
BP1547
BP1548
BP1631
BP1644
BP1645
BP1654
BP1655
BP1670
BP1795
BP1796
BP1816
BP1817
BP1818
BP1983
BP1984
BP1985
BP1986
BP1987
BP2317
BP2324
BP2325
BP2326
BP2328
BP2329
BP2330
BP2335
BP2368
BP2423
BP2424
BP2497
BP2543
BP2544
BP2562
BP2624
BP2643
BP2644
BP2668
BP2753
BP2860
BP2930
BP2931
BP2932
BP2933
BP2934
BP2935
BP3066
BP3067
BP3068
BP3075
BP3076
BP3078
BP3079
BP3080
BP3081
BP3141
BP3142
BP3181
BP3182
BP3227
BP3228
BP3238
BP3326
BP3494
BP3525
BP3526
BP3527
BP3552
BP3574
BP3575
BP3586
BP3646
BP3651
BP3652
BP3661
BP3669
BP3670
BP3671
BP3672
BP3673
BP3674
BP3675
BP3676
BP3677
BP3679
BP3680
BP3735
BP3736
BP3737
BP3738
BP3739
BP3740
BP3743
BP3744
BP3753
BP3754
BP3831

## Sheet: Annotation
Tag	Annotation
BP0107	biosynthesis of antibiotics
BP0107	streptomycin biosynthesis
BP0107	polyketide sugar unit biosynthesis
BP0108	biosynthesis of antibiotics
BP0108	streptomycin biosynthesis
BP0108	polyketide sugar unit biosynthesis
BP0141	no annotation
BP0190	arginine and proline metabolism
BP0242	purine metabolism
BP0242	biosynthesis of antibiotics
BP0242	biosynthesis of secondary metabolites
BP0243	biosynthesis of secondary metabolites
BP0244	mismatch repair
BP0250	no annotation
BP0289	valine, leucine, and isoleucine biosynthesis
BP0289	pantothenate and CoA biosynthesis
BP0289	biosynthesis of secondary metabolites
BP0289	biosynthesis of antibiotics
BP0289	2-oxocarboxylic acid metabolism
BP0289	biosynthesis of amino acids
BP0290	transporter
BP0300	tryptophan metabolism
BP0300	glyoxylate and dicarboxylate metabolism
BP0337	no annotation
BP0338	no annotation
BP0339	DNA repair and recombination proteins
BP0340	DNA repair and recombination proteins
BP0341	no annotation
BP0342	no annotation
BP0343	transporter
BP0344	ABC transporters
BP0344	transporter
BP0345	ABC transporters
BP0345	transporter
BP0346	no annotation
BP0387	no annotation
BP0388	lipopolysaccharide biosynthesis
BP0410	no annotation
BP0411	no annotation
BP0412	transcriptional regulator
BP0414	transporter
BP0415	no annotation
BP0416	no annotation
BP0417	no annotation
BP0418	no annotation
BP0419	transcriptional regulator
BP0420	no annotation
BP0421	no annotation
BP0422	fatty acid degradation
BP0422	synthesis and degradation of ketone bodies
BP0422	valine, leucine, and isoleucine biosynthesis
BP0422	lysine degradation
BP0422	benzoate degradation
BP0422	tryptophan metabolism
BP0422	pyruvate metabolism
BP0422	glyoxylate and dicarboxylate metabolism
BP0422	propanoate metabolism
BP0422	butanoate metabolism
BP0422	terpenoid backbone synthesis
BP0422	biosynthesis of secondary metabolites
BP0422	microbial metabolism in diverse environments
BP0422	biosynthesis of antibiotics
BP0422	carbon metabolism
BP0422	fatty acid metabolism
BP0422	two-component system
BP0426	transcriptional regulator
BP0427	no annotation
BP0428	transcriptional regulator
BP0429	alanine, aspartate, and glutamate metabolism
BP0429	arginine and proline metabolism
BP0574	transporter
BP0589	no annotation
BP0590	no annotation
BP0591	no annotation
BP0605	chaperones and folding catalysts
BP0606	no annotation
BP0617	transcriptional regulator
BP0618	glycolysis/gluconeogenesis
BP0618	citrate cycle/TCA cycle
BP0618	glycine, serine, and threonine metabolism
BP0618	valine, leucine, and isoleucine degradation
BP0618	pyruvate metabolism
BP0618	glyoxylate and dicarboxylate metabolism
BP0618	propanoate metabolism
BP0618	biosynthesis of secondary metabolites
BP0618	microbial metabolism in diverse environments
BP0618	biosynthesis of antibiotics
BP0618	carbon metabolism
BP0619	ABC transporters
BP0619	transporter
BP0619	quorum sensing
BP0669	fatty acid degradation
BP0669	benzoate degradation
BP0669	butanoate metabolism
BP0669	microbial metabolism in diverse environments
BP0669	carbon metabolism
BP0669	fatty acid metabolism
BP0670	no annotation
BP0671	no annotation
BP0672	no annotation
BP0680	chaperones and folding catalysts
BP0680	mitochondrial biogenesis
BP0681	ubiquinone and other terpenoid-quinone biosynthesis
BP0681	aminobenzoate degradation
BP0681	biosynthesis of secondary metabolites
BP0681	microbial metabolism in diverse environments
BP0681	degradation of aromatic compounds
BP0682	no annotation
BP0683	polycyclic aromatic hydrocarbon degradation
BP0683	microbial metabolism in diverse environments
BP0684A	no annotation
BP0702	purine metabolism
BP0702	metabolism of cofactors and vitamins
BP0718	no annotation
BP0789	valine, leucine, and isoleucine biosynthesis
BP0789	biosynthesis of amino acids
BP0789	biosynthesis of secondary metabolites
BP0789	biosynthesis of antibiotics
BP0789	2-oxocarboxylic acid metabolism
BP0789	butanoate metabolism
BP0789	pantothenate and CoA biosynthesis
BP0789	C5-branched dibasic acid metabolism
BP0790	valine, leucine, and isoleucine biosynthesis
BP0790	biosynthesis of amino acids
BP0790	biosynthesis of secondary metabolites
BP0790	biosynthesis of antibiotics
BP0790	2-oxocarboxylic acid metabolism
BP0790	butanoate metabolism
BP0790	pantothenate and CoA biosynthesis
BP0790	C5-branched dibasic acid metabolism
BP0791	valine, leucine, and isoleucine biosynthesis
BP0791	pantothenate and CoA biosynthesis
BP0791	biosynthesis of secondary metabolites
BP0791	biosynthesis of antibiotics
BP0791	2-oxocarboxylic acid metabolism
BP0791	biosynthesis of amino acids
BP0805	transcriptional regulator
BP0806	glyoxylate and dicarboxylate metabolism
BP0806	C5-branched dibasic acid metabolism
BP0806	carbon metabolism
BP0807	no annotation
BP0808	no annotation
BP0810	no annotation
BP0995	glycolysis/gluconeogenesis
BP0995	citrate cycle/TCA cycle
BP0995	glycine, serine, and threonine metabolism
BP0995	valine, leucine, and isoleucine degradation
BP0995	pyruvate metabolism
BP0995	glyoxylate and dicarboxylate metabolism
BP0995	propanoate metabolism
BP0995	biosynthesis of secondary metabolites
BP0995	microbial metabolism in diverse environments
BP0995	biosynthesis of antibiotics
BP0995	carbon metabolism
BP1014	transporter
EBG00000018551	transfer RNA biogenesis
BP1068	ABC transporters
BP1068	transporter
BP1069	ABC transporters
BP1069	transporter
BP1070	ABC transporters
BP1070	transporter
BP1071	ABC transporters
BP1071	transporter
BP1071	two-component system
BP1072	oxidative phosphorylation
BP1072	RNA degradation
BP1127	no annotation
BP1198	chaperones and folding catalysts
BP1218	no annotation
BP1219	biosynthesis of secondary metabolites
BP1219	carotenoid biosynthesis
BP1220	no annotation
BP1263	chaperones and folding catalysts
BP1264	DNA replication
BP1265	no annotation
BP1266	DNA replication
BP1413	no annotation
BP1414	no annotation
BP1415	purine metabolism
BP1415	alanine, aspartate, and glutamate metabolism
BP1415	biosynthesis of secondary metabolites
BP1415	biosynthesis of antibiotics
BP1416	chaperones and folding catalysts
BP1485	no annotation
BP1486	transfer RNA biogenesis
BP1487	no annotation
BP1499	cysteine and methionine metabolism
BP1499	glutathione metabolism
BP1501	transporter
BP1502	phosphotransferase system
BP1502	transporter
BP1539	transcriptional regulator
BP1540	chromosome and associated proteins
BP1547	no annotation
BP1548	no annotation
BP1631	no annotation
BP1644	no annotation
BP1645	no annotation
BP1654	no annotation
BP1655	no annotation
BP1670	no annotation
BP1795	cysteine and methionine metabolism
BP1795	tyrosine metabolism
BP1795	phenylalanine metabolism
BP1795	phenylalanine, tyrosine, and tryptophan metabolism
BP1795	novobiocin biosynthesis
BP1795	biosynthesis of secondary metabolites
BP1795	biosynthesis of antibiotics
BP1795	biosynthesis of amino acids
BP1796	nucleotide excision repaur
BP1816	beta-alanine metabolism
BP1816	pantothenate and CoA biosynthesis
BP1816	biosynthesis of secondary metabolites
BP1817	amino sugar and nucleotide sugar metabolism
BP1818	phenylalanine metabolism
BP1983	no annotation
BP1984	transporter
BP1984	quorum sensing
BP1985	transporter
BP1985	quorum sensing
BP1986	transporter
BP1986	quorum sensing
BP1987	transcriptional regulator
BP2317	ribosome biogenesis
BP2324	no annotation
BP2325	lipopolysaccharide biosynthesis
BP2326	no annotation
BP2328	no annotation
BP2329	no annotation
BP2330	no annotation
BP2335	arginine biosynthesis
BP2335	biosynthesis of secondary metabolites
BP2335	biosynthesis of antibiotics
BP2335	2-oxocarboxylic acid metabolism
BP2335	biosynthesis of amino acids
BP2368	propanoate metabolism
BP2423	no annotation
BP2424	transporter
BP2497	no annotation
BP2543	cysteine and methionine metabolism
BP2543	selenocompound metabolism
BP2543	biosynthesis of secondary metabolites
BP2543	biosynthesis of amino acids
BP2544	transcriptional regulator
BP2562	pyrimidine metabolism
BP2562	alanine, aspartate, and glutamate metabolism
BP2624	purine metabolism
BP2643	transcriptional regulator
BP2644	biosynthesis of secondary metabolites
BP2668	purine metabolism
BP2668	biosynthesis of secondary metabolites
BP2668	biosynthesis of antibiotics
BP2753	chaperones and folding catalysts
BP2860	no annotation
BP2930	oxidative phosphorylation
BP2931	oxidative phosphorylation
BP2932	oxidative phosphorylation
BP2933	oxidative phosphorylation
BP2934	two-component system
BP2935	two-component system
BP3066	one carbon pool by folate
BP3066	microbial metabolism in diverse environments
BP3066	carbon metabolism
BP3067	no annotation
BP3068	cysteine and methionine metabolism
BP3075	no annotation
BP3076	chromosome and associated proteins
BP3078	no annotation
BP3079	transfer RNA biogenesis
BP3080	transporter
BP3081	transporter
BP3141	glycolysis/gluconeogenesis
BP3141	pentose phosphate pathway
BP3141	fructose and mannose metabolism
BP3141	galactose metabolism
BP3141	purine metabolism
BP3141	starch and sucrose metabolism
BP3141	amino acid and nucleotide sugar metabolism
BP3141	biosynthesis of antibiotics
BP3141	biosynthesis of secondary metabolites
BP3141	microbial metabolism in diverse environments
BP3142	glycolysis/gluconeogenesis
BP3142	pentose phosphate pathway
BP3142	starch and sucrose metabolism
BP3142	amino acid and nucleotide sugar metabolism
BP3142	biosynthesis of secondary metabolites
BP3142	biosynthesis of antibiotics
BP3142	microbial metabolism in diverse environments
BP3142	carbon metabolism
BP3181	no annotation
BP3182	no annotation
BP3227	chromosome and associated proteins
BP3228	chromosome and associated proteins
BP3238	no annotation
BP3326	no annotation
BP3494	pertussis
BP3494	transporter
BP3525	no annotation
BP3526	RNA degradation
BP3527	ribosome biogenesis
BP3552	no annotation
BP3574	ABC transporters
BP3574	quorum sensing
BP3574	transporter
BP3575	ABC transporters
BP3575	quorum sensing
BP3575	transporter
BP3586	no annotation
BP3646	chaperones and folding catalysts
BP3651	no annotation
BP3652	no annotation
BP3661	transporter
BP3669	no annotation
BP3670	no annotation
BP3671	no annotation
BP3672	no annotation
BP3673	transcriptional regulator
BP3674	sulfur metabolism
BP3674	ABC transporters
BP3674	transporter
BP3675	sulfur metabolism
BP3675	ABC transporters
BP3675	transporter
BP3676	transporter
BP3677	no annotation
BP3679	transcriptional regulator
BP3680	pyruvate metabolism
BP3680	glyoxylate and dicarboxylate metabolism
BP3680	biosynthesis of secondary metabolites
BP3680	microbial metabolism in diverse environments
BP3680	carbon metabolism
BP3735	oxidative phosphorylation
BP3735	porphyrin and chlorophyll metabolism
BP3735	biosynthesis of secondary metabolites
BP3736	oxidative phosphorylation
BP3736	porphyrin and chlorophyll metabolism
BP3736	biosynthesis of secondary metabolites
BP3736	two-component system
BP3737	no annotation
BP3738	no annotation
BP3739	no annotation
BP3740	oxidative phosphorylation
BP3743	oxidative phosphorylation
BP3744	oxidative phosphorylation
BP3753	alanine, aspartate, and glutamate metabolism
BP3753	nitrogen metabolism
BP3753	biosynthesis of secondary metabolites
BP3753	microbial metabolism in diverse environments
BP3753	biosynthesis of antibiotics
BP3753	biosynthesis of amino acids
BP3754	alanine, aspartate, and glutamate metabolism
BP3754	nitrogen metabolism
BP3754	biosynthesis of secondary metabolites
BP3754	microbial metabolism in diverse environments
BP3754	biosynthesis of antibiotics
BP3754	biosynthesis of amino acids
BP3831	ABC transporters
BP3831	transporter

## Sheet: Annotation summary
Row Labels	Count of Tag
no annotation	75
transporter	28
biosynthesis of secondary metabolites	25
biosynthesis of antibiotics	18
ABC transporters	12
microbial metabolism in diverse environments	12
transcriptional regulator	12
oxidative phosphorylation	10
biosynthesis of amino acids	9
carbon metabolism	8
chaperones and folding catalysts	7
quorum sensing	6
purine metabolism	6
glyoxylate and dicarboxylate metabolism	6
valine, leucine, and isoleucine biosynthesis	5
alanine, aspartate, and glutamate metabolism	5
pantothenate and CoA biosynthesis	5
2-oxocarboxylic acid metabolism	5
two-component system	5
pyruvate metabolism	4
propanoate metabolism	4
chromosome and associated proteins	4
glycolysis/gluconeogenesis	4
cysteine and methionine metabolism	4
butanoate metabolism	4
C5-branched dibasic acid metabolism	3
transfer RNA biogenesis	3
streptomycin biosynthesis	2
DNA repair and recombination proteins	2
benzoate degradation	2
arginine and proline metabolism	2
RNA degradation	2
tryptophan metabolism	2
nitrogen metabolism	2
citrate cycle/TCA cycle	2
amino acid and nucleotide sugar metabolism	2
DNA replication	2
ribosome biogenesis	2
fatty acid degradation	2
starch and sucrose metabolism	2
polyketide sugar unit biosynthesis	2
sulfur metabolism	2
porphyrin and chlorophyll metabolism	2
glycine, serine, and threonine metabolism	2
pentose phosphate pathway	2
fatty acid metabolism	2
phenylalanine metabolism	2
lipopolysaccharide biosynthesis	2
valine, leucine, and isoleucine degradation	2
synthesis and degradation of ketone bodies	1
ubiquinone and other terpenoid-quinone biosynthesis	1
pertussis	1
polycyclic aromatic hydrocarbon degradation	1
one carbon pool by folate	1
lysine degradation	1
degradation of aromatic compounds	1
metabolism of cofactors and vitamins	1
phenylalanine, tyrosine, and tryptophan metabolism	1
beta-alanine metabolism	1
nucleotide excision repaur	1
amino sugar and nucleotide sugar metabolism	1
arginine biosynthesis	1
pyrimidine metabolism	1
terpenoid backbone synthesis	1
fructose and mannose metabolism	1
carotenoid biosynthesis	1
galactose metabolism	1
aminobenzoate degradation	1
glutathione metabolism	1
tyrosine metabolism	1
novobiocin biosynthesis	1
phosphotransferase system	1
selenocompound metabolism	1
mismatch repair	1
mitochondrial biogenesis	1
Grand Total	359
