# Supplementary material for: In Vivo Gene Essentiality and Metabolism in Bordetella pertussis
Source: mSphere. 2019 May 22;4(3):e00694-18. doi: 10.1128/mSphere.00694-18 (PMC6531889; doi:10.1128/mSphere.00694-18)
Supplement: TABLE S6 [file mSphere.00694-18-st006.xlsx]

## Sheet: Fyson model
true pos	true_neg	false_pos	false_neg	sensitivity	specificity	accuracy	pos_predictive	neg_predictive	MC Num	MC Denom	MC
23	442	309	23	0.5111	0.5885	0.5842	0.0693	0.9526	3059	73028.8	0.0418876
'BP0047'	BP0029	BP0011	BP0324
'BP0242'	'BP0038'	'BP0013'	'BP0789'
'BP0702'	'BP0042'	'BP0014'	'BP0790'
'BP0791'	'BP0069'	'BP0015'	'BP0995'
'BP1068'	'BP0098'	'BP0016'	'BP1126'
'BP1069'	'BP0103'	'BP0033'	'BP1219'
'BP1070'	'BP0107'	'BP0034'	'BP1486'
'BP1264'	'BP0108'	'BP0035'	'BP1499'
'BP1266'	'BP0109'	'BP0082'	'BP2421'
'BP1490'	'BP0121'	'BP0086'	'BP2562'
'BP1763'	'BP0131'	'BP0087'	'BP2644'
'BP2329'	'BP0139'	'BP0088'	'BP2789'
'BP2330'	'BP0151'	'BP0089'	'BP2930'
'BP2331'	'BP0152'	'BP0090'	'BP2931'
'BP2372'	'BP0155'	'BP0091'	'BP2932'
'BP2543'	'BP0185'	'BP0092'	'BP2933'
'BP2624'	'BP0190'	'BP0093'	'BP3035'
'BP3141'	'BP0195'	'BP0094'	'BP3539'
'BP3142'	'BP0196'	'BP0095'	'BP3646'
'BP3263'	'BP0197'	'BP0097'	'BP3735'
'BP3264'	'BP0201'	'BP0112'	'BP3744'
'BP3442'	'BP0207'	'BP0115'	'BP3753'
'BP3528'	'BP0215'	'BP0161'
	'BP0217'	'BP0164'
	'BP0218'	'BP0180'
	'BP0221'	'BP0206'
	'BP0222'	'BP0248'
	'BP0223'	'BP0315'
	'BP0225'	'BP0316'
	'BP0229'	'BP0323'
	'BP0231'	'BP0370'
	'BP0232'	'BP0371'
	'BP0234'	'BP0372'
	'BP0238'	'BP0373'
	'BP0240'	'BP0388'
	'BP0252'	'BP0489'
	'BP0259'	'BP0490'
	'BP0260'	'BP0491'
	'BP0262'	'BP0492'
	'BP0263'	'BP0493'
	'BP0264'	'BP0551'
	'BP0276'	'BP0601'
	'BP0277'	'BP0607'
	'BP0283'	'BP0626'
	'BP0287'	'BP0628'
	'BP0289'	'BP0629'
	'BP0309'	'BP0666'
	'BP0321'	'BP0677'
	'BP0322'	'BP0700'
	'BP0329'	'BP0701'
	'BP0354'	'BP0709'
	'BP0360'	'BP0748'
	'BP0368'	'BP0749'
	'BP0383'	'BP0765'
	'BP0385'	'BP0767'
	'BP0402'	'BP0768'
	'BP0404'	'BP0794'
	'BP0417'	'BP0801'
	'BP0423'	'BP0865'
	'BP0429'	'BP0866'
	'BP0430'	'BP0868'
	'BP0440'	'BP0942'
	'BP0444'	'BP0944'
	'BP0447'	'BP0945'
	'BP0448'	'BP0946'
	'BP0449'	'BP0947'
	'BP0451'	'BP0948'
	'BP0467'	'BP0949'
	'BP0471'	'BP0954'
	'BP0477'	'BP0955'
	'BP0484'	'BP0975'
	'BP0532'	'BP0981'
	'BP0538'	'BP0999'
	'BP0539'	'BP1000'
	'BP0544'	'BP1001'
	'BP0553'	'BP1055'
	'BP0556'	'BP1071'
	'BP0559'	'BP1075'
	'BP0573'	'BP1076'
	'BP0574'	'BP1084'
	'BP0603'	'BP1102'
	'BP0610'	'BP1124'
	'BP0618'	'BP1125'
	'BP0619'	'BP1143'
	'BP0620'	'BP1232'
	'BP0624'	'BP1237'
	'BP0627'	'BP1243'
	'BP0632'	'BP1246'
	'BP0635'	'BP1412'
	'BP0651'	'BP1415'
	'BP0652'	'BP1419'
	'BP0655'	'BP1421'
	'BP0665'	'BP1423'
	'BP0668'	'BP1424'
	'BP0669'	'BP1425'
	'BP0673'	'BP1429'
	'BP0675'	'BP1430'
	'BP0681'	'BP1431'
	'BP0746'	'BP1432'
	'BP0751'	'BP1452'
	'BP0757'	'BP1453'
	'BP0769'	'BP1462'
	'BP0778'	'BP1483'
	'BP0792'	'BP1484'
	'BP0798'	'BP1497'
	'BP0813'	'BP1519'
	'BP0831'	'BP1521'
	'BP0841'	'BP1526'
	'BP0842'	'BP1527'
	'BP0843'	'BP1549'
	'BP0844'	'BP1570'
	'BP0845'	'BP1578'
	'BP0846'	'BP1616'
	'BP0847'	'BP1718'
	'BP0848'	'BP1751'
	'BP0849'	'BP1753'
	'BP0850'	'BP1754'
	'BP0851'	'BP1759'
	'BP0852'	'BP1764'
	'BP0853'	'BP1836'
	'BP0854'	'BP1839'
	'BP0863'	'BP1841'
	'BP0869'	'BP1847'
	'BP0878'	'BP1902'
	'BP0879'	'BP1904'
	'BP0883'	'BP1905'
	'BP0889'	'BP1908'
	'BP0890'	'BP1912'
	'BP0900'	'BP1913'
	'BP0920'	'BP2042'
	'BP0921'	'BP2044'
	'BP0923'	'BP2050'
	'BP0930'	'BP2051'
	'BP0958'	'BP2078'
	'BP0966'	'BP2079'
	'BP0969'	'BP2082'
	'BP0990'	'BP2184'
	'BP0993'	'BP2185'
	'BP0994'	'BP2186'
	'BP1003'	'BP2188'
	'BP1004'	'BP2189'
	'BP1014'	'BP2198'
	'BP1052'	'BP2199'
	'BP1060'	'BP2202'
	'BP1064'	'BP2203'
	'BP1094'	'BP2210'
	'BP1095'	'BP2225'
	'BP1097'	'BP2309'
	'BP1099'	'BP2310'
	'BP1120'	'BP2311'
	'BP1121'	'BP2322'
	'BP1147'	'BP2323'
	'BP1150'	'BP2325'
	'BP1161'	'BP2326'
	'BP1176'	'BP2328'
	'BP1194'	'BP2339'
	'BP1220'	'BP2386'
	'BP1221'	'BP2388'
	'BP1233'	'BP2389'
	'BP1234'	'BP2431'
	'BP1244'	'BP2439'
	'BP1249'	'BP2441'
	'BP1258'	'BP2442'
	'BP1263'	'BP2443'
	'BP1273'	'BP2444'
	'BP1274'	'BP2445'
	'BP1275'	'BP2470'
	'BP1276'	'BP2474'
	'BP1277'	'BP2486'
	'BP1280'	'BP2487'
	'BP1281'	'BP2503'
	'BP1282'	'BP2505'
	'BP1283'	'BP2509'
	'BP1284'	'BP2510'
	'BP1285'	'BP2536'
	'BP1292'	'BP2537'
	'BP1293'	'BP2573'
	'BP1301'	'BP2574'
	'BP1321'	'BP2575'
	'BP1329'	'BP2576'
	'BP1335'	'BP2625'
	'BP1348'	'BP2668'
	'BP1352'	'BP2700'
	'BP1356'	'BP2702'
	'BP1360'	'BP2766'
	'BP1418'	'BP2768'
	'BP1436'	'BP2773'
	'BP1445'	'BP2783'
	'BP1446'	'BP2784'
	'BP1447'	'BP2793'
	'BP1451'	'BP2794'
	'BP1475'	'BP2796'
	'BP1481'	'BP2797'
	'BP1482'	'BP2798'
	'BP1502'	'BP2850'
	'BP1505'	'BP2874'
	'BP1513'	'BP2890'
	'BP1515'	'BP2893'
	'BP1531'	'BP2905'
	'BP1573'	'BP2948'
	'BP1574'	'BP2954'
	'BP1575'	'BP2961'
	'BP1576'	'BP2962'
	'BP1583'	'BP2978'
	'BP1596'	'BP2983'
	'BP1606'	'BP2984'
	'BP1609'	'BP2998'
	'BP1615'	'BP3004'
	'BP1629'	'BP3017'
	'BP1630'	'BP3021'
	'BP1649'	'BP3022'
	'BP1669'	'BP3023'
	'BP1702'	'BP3025'
	'BP1705'	'BP3026'
	'BP1713'	'BP3027'
	'BP1715'	'BP3059'
	'BP1719'	'BP3066'
	'BP1729'	'BP3071'
	'BP1731'	'BP3072'
	'BP1782'	'BP3073'
	'BP1788'	'BP3074'
	'BP1789'	'BP3080'
	'BP1806'	'BP3081'
	'BP1808'	'BP3082'
	'BP1813'	'BP3125'
	'BP1816'	'BP3126'
	'BP1818'	'BP3146'
	'BP1819'	'BP3154'
	'BP1857'	'BP3155'
	'BP1858'	'BP3242'
	'BP1859'	'BP3251'
	'BP1861'	'BP3261'
	'BP1910'	'BP3262'
	'BP1917'	'BP3266'
	'BP1920'	'BP3269'
	'BP1954'	'BP3274'
	'BP1970'	'BP3291'
	'BP1972'	'BP3292'
	'BP1976'	'BP3348'
	'BP1977'	'BP3403'
	'BP2014'	'BP3413'
	'BP2021'	'BP3416'
	'BP2038'	'BP3425'
	'BP2041'	'BP3471'
	'BP2059'	'BP3484'
	'BP2067'	'BP3485'
	'BP2085'	'BP3487'
	'BP2090'	'BP3488'
	'BP2093'	'BP3490'
	'BP2114'	'BP3537'
	'BP2120'	'BP3538'
	'BP2123'	'BP3558'
	'BP2143'	'BP3560'
	'BP2157'	'BP3583'
	'BP2162'	'BP3589'
	'BP2164'	'BP3590'
	'BP2165'	'BP3594'
	'BP2167'	'BP3598'
	'BP2194'	'BP3608'
	'BP2212'	'BP3609'
	'BP2228'	'BP3612'
	'BP2275'	'BP3613'
	'BP2291'	'BP3614'
	'BP2294'	'BP3615'
	'BP2295'	'BP3616'
	'BP2298'	'BP3617'
	'BP2303'	'BP3618'
	'BP2304'	'BP3619'
	'BP2305'	'BP3620'
	'BP2318'	'BP3621'
	'BP2335'	'BP3622'
	'BP2345'	'BP3626'
	'BP2346'	'BP3627'
	'BP2347'	'BP3628'
	'BP2348'	'BP3629'
	'BP2358'	'BP3630'
	'BP2360'	'BP3631'
	'BP2361'	'BP3632'
	'BP2362'	'BP3633'
	'BP2363'	'BP3634'
	'BP2365'	'BP3635'
	'BP2368'	'BP3638'
	'BP2369'	'BP3639'
	'BP2371'	'BP3640'
	'BP2377'	'BP3641'
	'BP2398'	'BP3642'
	'BP2400'	'BP3643'
	'BP2401'	'BP3648'
	'BP2407'	'BP3653'
	'BP2409'	'BP3655'
	'BP2412'	'BP3656'
	'BP2417'	'BP3657'
	'BP2454'	'BP3662'
	'BP2480'	'BP3684'
	'BP2481'	'BP3727'
	'BP2482'	'BP3730'
	'BP2488'	'BP3766'
	'BP2514'	'BP3767'
	'BP2515'	'BP3768'
	'BP2516'	'BP3770'
	'BP2518'	'BP3771'
	'BP2521'	'BP3772'
	'BP2522'	'BP3773'
	'BP2533'	'BP3774'
	'BP2540'	'BP3775'
	'BP2541'	'BP3809'
	'BP2550'	'BP3817'
	'BP2578'	'BP3821'
	'BP2595'	'BP3822'
	'BP2634'
	'BP2641'
	'BP2642'
	'BP2648'
	'BP2671'
	'BP2675'
	'BP2693'
	'BP2718'
	'BP2722'
	'BP2728'
	'BP2729'
	'BP2730'
	'BP2743'
	'BP2744'
	'BP2745'
	'BP2746'
	'BP2749'
	'BP2759'
	'BP2761'
	'BP2769'
	'BP2774'
	'BP2785'
	'BP2799'
	'BP2811'
	'BP2813'
	'BP2815'
	'BP2817'
	'BP2818'
	'BP2841'
	'BP2860'
	'BP2897'
	'BP2899'
	'BP2903'
	'BP2904'
	'BP2908'
	'BP2922'
	'BP2952'
	'BP2960'
	'BP2987'
	'BP2988'
	'BP2990'
	'BP2996'
	'BP2997'
	'BP3009'
	'BP3040'
	'BP3041'
	'BP3043'
	'BP3052'
	'BP3053'
	'BP3061'
	'BP3068'
	'BP3090'
	'BP3093'
	'BP3094'
	'BP3095'
	'BP3105'
	'BP3107'
	'BP3149'
	'BP3150'
	'BP3151'
	'BP3157'
	'BP3158'
	'BP3195'
	'BP3198'
	'BP3213'
	'BP3215'
	'BP3224'
	'BP3225'
	'BP3241'
	'BP3246'
	'BP3254'
	'BP3265'
	'BP3271'
	'BP3277'
	'BP3282'
	'BP3283'
	'BP3284'
	'BP3285'
	'BP3286'
	'BP3287'
	'BP3288'
	'BP3289'
	'BP3305'
	'BP3308'
	'BP3310'
	'BP3322'
	'BP3325'
	'BP3327'
	'BP3332'
	'BP3333'
	'BP3335'
	'BP3337'
	'BP3398'
	'BP3420'
	'BP3432'
	'BP3434'
	'BP3456'
	'BP3491'
	'BP3492'
	'BP3506'
	'BP3543'
	'BP3567'
	'BP3571'
	'BP3581'
	'BP3587'
	'BP3591'
	'BP3595'
	'BP3596'
	'BP3597'
	'BP3658'
	'BP3680'
	'BP3685'
	'BP3690'
	'BP3725'
	'BP3728'
	'BP3740'
	'BP3743'
	'BP3754'
	'BP3769'
	'BP3807'
	'BP3825'
	'BP3844'
	'BP3847'
	'BP3848'
	'BP3852'
	'BP3853'
	'BP3854'
	'BP3856'
	'BP3870'
	'GAPFILLING'
	'INITIALGAPFILLING'
	'SPONTANEOUS'
	'UNIVERSAL'

## Sheet: dos Santos model
true pos	true_neg	false_pos	false_neg	sensitivity	specificity	accuracy	pos_predictive	neg_predictive	MC Num	MC Denom	MC
13	505	216	36	0.2653	0.6838	0.6571	0.0539	0.9319	-1211	66158	-0.0183047
BP0047	BP0006	BP0035	BP0605
'BP0242'	'BP0029'	'BP0082'	'BP0718'
'BP0702'	'BP0033'	'BP0086'	'BP0789'
'BP0791'	'BP0034'	'BP0087'	'BP0790'
'BP1763'	'BP0036'	'BP0088'	'BP0995'
'BP2329'	'BP0038'	'BP0089'	'BP1068'
'BP2330'	'BP0053'	'BP0090'	'BP1069'
'BP2624'	'BP0054'	'BP0091'	'BP1070'
'BP3035'	'BP0055'	'BP0092'	'BP1126'
'BP3142'	'BP0056'	'BP0093'	'BP1362'
'BP3263'	'BP0057'	'BP0094'	'BP1363'
'BP3442'	'BP0065'	'BP0095'	'BP1364'
'BP3735'	'BP0066'	'BP0097'	'BP1499'
	'BP0102'	'BP0115'	'BP1604'
	'BP0103'	'BP0131'	'BP1605'
	'BP0109'	'BP0161'	'BP1691'
	'BP0112'	'BP0180'	'BP1692'
	'BP0113'	'BP0190'	'BP1693'
	'BP0134'	'BP0206'	'BP1795'
	'BP0139'	'BP0238'	'BP2421'
	'BP0145'	'BP0248'	'BP2543'
	'BP0155'	'BP0289'	'BP2562'
	'BP0164'	'BP0315'	'BP2644'
	'BP0171'	'BP0316'	'BP2931'
	'BP0185'	'BP0325'	'BP2932'
	'BP0193'	'BP0370'	'BP2933'
	'BP0194'	'BP0388'	'BP3141'
	'BP0195'	'BP0397'	'BP3264'
	'BP0196'	'BP0398'	'BP3528'
	'BP0197'	'BP0399'	'BP3539'
	'BP0207'	'BP0451'	'BP3646'
	'BP0215'	'BP0471'	'BP3753'
	'BP0221'	'BP0603'	'BP3828'
	'BP0222'	'BP0666'	'BP3829'
	'BP0223'	'BP0677'	'BP3830'
	'BP0225'	'BP0697'	'BP3831'
	'BP0229'	'BP0698'
	'BP0246'	'BP0700'
	'BP0252'	'BP0701'
	'BP0259'	'BP0709'
	'BP0260'	'BP0751'
	'BP0262'	'BP0792'
	'BP0263'	'BP0801'
	'BP0264'	'BP0865'
	'BP0294'	'BP0866'
	'BP0300'	'BP0868'
	'BP0310'	'BP0942'
	'BP0321'	'BP0945'
	'BP0323'	'BP0946'
	'BP0329'	'BP0947'
	'BP0343'	'BP0948'
	'BP0344'	'BP0949'
	'BP0345'	'BP0954'
	'BP0346'	'BP0955'
	'BP0347'	'BP0981'
	'BP0351'	'BP0990'
	'BP0353'	'BP0999'
	'BP0354'	'BP1000'
	'BP0360'	'BP1001'
	'BP0362'	'BP1055'
	'BP0368'	'BP1075'
	'BP0377'	'BP1076'
	'BP0379'	'BP1084'
	'BP0380'	'BP1102'
	'BP0383'	'BP1143'
	'BP0386'	'BP1149'
	'BP0394'	'BP1150'
	'BP0402'	'BP1185'
	'BP0404'	'BP1237'
	'BP0417'	'BP1273'
	'BP0429'	'BP1274'
	'BP0431'	'BP1275'
	'BP0447'	'BP1276'
	'BP0448'	'BP1277'
	'BP0449'	'BP1285'
	'BP0465'	'BP1294'
	'BP0467'	'BP1339'
	'BP0479'	'BP1412'
	'BP0480'	'BP1415'
	'BP0484'	'BP1423'
	'BP0538'	'BP1424'
	'BP0539'	'BP1425'
	'BP0547'	'BP1429'
	'BP0551'	'BP1430'
	'BP0553'	'BP1431'
	'BP0556'	'BP1432'
	'BP0559'	'BP1436'
	'BP0564'	'BP1452'
	'BP0568'	'BP1453'
	'BP0573'	'BP1462'
	'BP0574'	'BP1483'
	'BP0578'	'BP1484'
	'BP0579'	'BP1497'
	'BP0585'	'BP1519'
	'BP0586'	'BP1521'
	'BP0591'	'BP1526'
	'BP0607'	'BP1527'
	'BP0618'	'BP1570'
	'BP0625'	'BP1578'
	'BP0628'	'BP1596'
	'BP0629'	'BP1751'
	'BP0635'	'BP1753'
	'BP0651'	'BP1754'
	'BP0655'	'BP1764'
	'BP0661'	'BP1816'
	'BP0668'	'BP1836'
	'BP0669'	'BP1847'
	'BP0681'	'BP1904'
	'BP0684a'	'BP1905'
	'BP0685'	'BP1908'
	'BP0731'	'BP1913'
	'BP0732'	'BP2044'
	'BP0746'	'BP2078'
	'BP0757'	'BP2082'
	'BP0765'	'BP2188'
	'BP0766'	'BP2198'
	'BP0767'	'BP2199'
	'BP0768'	'BP2203'
	'BP0769'	'BP2309'
	'BP0784'	'BP2310'
	'BP0798'	'BP2311'
	'BP0804'	'BP2321'
	'BP0815'	'BP2322'
	'BP0825'	'BP2328'
	'BP0826'	'BP2339'
	'BP0827'	'BP2386'
	'BP0828'	'BP2388'
	'BP0831'	'BP2389'
	'BP0841'	'BP2420'
	'BP0842'	'BP2439'
	'BP0844'	'BP2441'
	'BP0845'	'BP2456'
	'BP0846'	'BP2457'
	'BP0847'	'BP2458'
	'BP0848'	'BP2460'
	'BP0849'	'BP2470'
	'BP0850'	'BP2503'
	'BP0851'	'BP2505'
	'BP0852'	'BP2509'
	'BP0853'	'BP2510'
	'BP0854'	'BP2536'
	'BP0863'	'BP2537'
	'BP0869'	'BP2625'
	'BP0898'	'BP2668'
	'BP0919'	'BP2700'
	'BP0958'	'BP2702'
	'BP0959'	'BP2760'
	'BP0966'	'BP2766'
	'BP0967'	'BP2768'
	'BP0968'	'BP2769'
	'BP0969'	'BP2783'
	'BP0970'	'BP2784'
	'BP0970A'	'BP2798'
	'BP0971'	'BP2799'
	'BP0984'	'BP2850'
	'BP0985'	'BP2858'
	'BP0986'	'BP2874'
	'BP0993'	'BP2890'
	'BP0994'	'BP2903'
	'BP1003'	'BP2904'
	'BP1004'	'BP2905'
	'BP1014'	'BP2908'
	'BP1051'	'BP2948'
	'BP1052'	'BP2954'
	'BP1060'	'BP2978'
	'BP1062'	'BP2998'
	'BP1071'	'BP3004'
	'BP1072'	'BP3017'
	'BP1073'	'BP3021'
	'BP1120'	'BP3022'
	'BP1121'	'BP3023'
	'BP1124'	'BP3025'
	'BP1125'	'BP3026'
	'BP1161'	'BP3027'
	'BP1165'	'BP3066'
	'BP1181'	'BP3068'
	'BP1182'	'BP3071'
	'BP1183'	'BP3073'
	'BP1184'	'BP3074'
	'BP1195'	'BP3125'
	'BP1209'	'BP3126'
	'BP1221'	'BP3146'
	'BP1233'	'BP3154'
	'BP1238'	'BP3155'
	'BP1258'	'BP3215'
	'BP1263'	'BP3226'
	'BP1280'	'BP3242'
	'BP1281'	'BP3261'
	'BP1282'	'BP3262'
	'BP1283'	'BP3266'
	'BP1284'	'BP3274'
	'BP1321'	'BP3291'
	'BP1327'	'BP3315'
	'BP1328'	'BP3329'
	'BP1348'	'BP3348'
	'BP1360'	'BP3403'
	'BP1421'	'BP3416'
	'BP1446'	'BP3471'
	'BP1447'	'BP3484'
	'BP1451'	'BP3485'
	'BP1455'	'BP3487'
	'BP1472'	'BP3488'
	'BP1475'	'BP3490'
	'BP1481'	'BP3492'
	'BP1482'	'BP3537'
	'BP1502'	'BP3538'
	'BP1505'	'BP3583'
	'BP1531'	'BP3589'
	'BP1532'	'BP3590'
	'BP1533'	'BP3598'
	'BP1534'	'BP3648'
	'BP1537'	'BP3653'
	'BP1538'	'BP3656'
	'BP1545'	'BP3657'
	'BP1573'	'BP3680'
	'BP1574'	'BP3684'
	'BP1575'	'BP3728'
	'BP1576'	'BP3730'
	'BP1583'	'BP3766'
	'BP1593'	'BP3767'
	'BP1603'	'BP3768'
	'BP1606'	'BP3769'
	'BP1615'	'BP3770'
	'BP1629'	'BP3772'
	'BP1630'	'BP3774'
	'BP1694'	'BP3775'
	'BP1695'	'BP3817'
	'BP1696'	'BP3821'
	'BP1701'
	'BP1702'
	'BP1713'
	'BP1718'
	'BP1719'
	'BP1728'
	'BP1733'
	'BP1782'
	'BP1788'
	'BP1789'
	'BP1799'
	'BP1804'
	'BP1808'
	'BP1817'
	'BP1818'
	'BP1852'
	'BP1853'
	'BP1855'
	'BP1857'
	'BP1860'
	'BP1910'
	'BP1970'
	'BP1972'
	'BP1976'
	'BP1977'
	'BP2014'
	'BP2021'
	'BP2026'
	'BP2031'
	'BP2041'
	'BP2049'
	'BP2052'
	'BP2055'
	'BP2056'
	'BP2057'
	'BP2059'
	'BP2067'
	'BP2068'
	'BP2069'
	'BP2070'
	'BP2075'
	'BP2076'
	'BP2077'
	'BP2079'
	'BP2085'
	'BP2091'
	'BP2092'
	'BP2093'
	'BP2095'
	'BP2120'
	'BP2143'
	'BP2147'
	'BP2157'
	'BP2162'
	'BP2164'
	'BP2165'
	'BP2173'
	'BP2202'
	'BP2210'
	'BP2212'
	'BP2225'
	'BP2228'
	'BP2269'
	'BP2280'
	'BP2284'
	'BP2289'
	'BP2290'
	'BP2291'
	'BP2293'
	'BP2294'
	'BP2295'
	'BP2296'
	'BP2298'
	'BP2303'
	'BP2304'
	'BP2306'
	'BP2335'
	'BP2337'
	'BP2345'
	'BP2346'
	'BP2347'
	'BP2348'
	'BP2358'
	'BP2360'
	'BP2361'
	'BP2362'
	'BP2363'
	'BP2365'
	'BP2368'
	'BP2369'
	'BP2371'
	'BP2394'
	'BP2395'
	'BP2396'
	'BP2397'
	'BP2398'
	'BP2400'
	'BP2407'
	'BP2409'
	'BP2417'
	'BP2440'
	'BP2442'
	'BP2443'
	'BP2444'
	'BP2451'
	'BP2454'
	'BP2455'
	'BP2459'
	'BP2462'
	'BP2463'
	'BP2464'
	'BP2474'
	'BP2476'
	'BP2478'
	'BP2480'
	'BP2481'
	'BP2482'
	'BP2488'
	'BP2500'
	'BP2515'
	'BP2516'
	'BP2517'
	'BP2518'
	'BP2533'
	'BP2540'
	'BP2541'
	'BP2550'
	'BP2573'
	'BP2574'
	'BP2578'
	'BP2591'
	'BP2592'
	'BP2593'
	'BP2594'
	'BP2597'
	'BP2675'
	'BP2677'
	'BP2689'
	'BP2691'
	'BP2718'
	'BP2722'
	'BP2728'
	'BP2737'
	'BP2749'
	'BP2754'
	'BP2759'
	'BP2761'
	'BP2774'
	'BP2785'
	'BP2811'
	'BP2816'
	'BP2817'
	'BP2818'
	'BP2855'
	'BP2860'
	'BP2897'
	'BP2898'
	'BP2899'
	'BP2901'
	'BP2902'
	'BP2952'
	'BP2960'
	'BP2982'
	'BP2983'
	'BP2984'
	'BP2996'
	'BP2997'
	'BP2999'
	'BP3000'
	'BP3009'
	'BP3028'
	'BP3040'
	'BP3041'
	'BP3053'
	'BP3062'
	'BP3080'
	'BP3081'
	'BP3093'
	'BP3094'
	'BP3095'
	'BP3134'
	'BP3135'
	'BP3150'
	'BP3157'
	'BP3166'
	'BP3167'
	'BP3167a'
	'BP3168'
	'BP3169'
	'BP3170'
	'BP3171'
	'BP3172'
	'BP3174'
	'BP3198'
	'BP3213'
	'BP3251'
	'BP3254'
	'BP3268'
	'BP3270'
	'BP3277'
	'BP3282'
	'BP3284'
	'BP3285'
	'BP3286'
	'BP3287'
	'BP3288'
	'BP3289'
	'BP3304'
	'BP3305'
	'BP3332'
	'BP3333'
	'BP3398'
	'BP3420'
	'BP3425'
	'BP3432'
	'BP3453'
	'BP3470'
	'BP3491'
	'BP3531'
	'BP3532'
	'BP3533'
	'BP3536'
	'BP3543'
	'BP3557'
	'BP3560'
	'BP3564'
	'BP3579'
	'BP3580'
	'BP3581'
	'BP3582'
	'BP3587'
	'BP3588'
	'BP3591'
	'BP3594'
	'BP3595'
	'BP3596'
	'BP3597'
	'BP3606'
	'BP3624'
	'BP3655'
	'BP3658'
	'BP3674'
	'BP3685'
	'BP3695'
	'BP3703'
	'BP3705'
	'BP3711'
	'BP3725'
	'BP3750'
	'BP3751'
	'BP3754'
	'BP3771'
	'BP3773'
	'BP3807'
	'BP3812'
	'BP3813'
	'BP3814'
	'BP3815'
	'BP3825'
	'BP3835'
	'BP3852'
	'BP3856'
	'BP3858'
	'BP3859'
	'BP3870'

## Sheet: deletions
Fyson Model						Dos Santos Model
1153 rxns						1878 rxns
1092 mets						1255 mets
796 Genes						770 genes
BOF with 72 metabs						BOF with 14 Metabs
BP3141 removed						BP3141 removed
0 flux through Biomass						0.2009 flux through biomass (same as with it)
Incapable of Generating:
'Mcure009[c]'	Band_B_LPS (New Compound G)_C176H307N2O100P4
'Mcure013[c]'	Band_A_LPS (New Compound K)_C203H359N7O115P4
BP3142						BP3142
0 flux through Biomass						0 flux through Biomass
Incapable of Generating:						Incapable of producing
'Mcure009[c]'	Band_B_LPS (New Compound G)_C176H307N2O100P4					LPS_BP[e]	LPS pool B. pertussis specific
'Mcure013[c]'	Band_A_LPS (New Compound K)_C203H359N7O115P4					'phb[c]'	poly-beta-hydroxybutyrate
BP0868
0 flux through Biomass						BP0868
Incapable of Generating:						0 flux through biomass
'cpd00016[c]'	CDP-1,2-diisopentadecanoylglycerol_C42H75N3O15P2					incapable of producing
'cpd00066[c]'	L-Phenylalanine_C9H11NO2					'COFACTORS_BP[c]'	cofactor pool B. pertussis specific
'cpd00087[c]'	THF_C19H21N7O6					'DNA_BP[c]'	DNA B. pertussis specific
'cpd00345[c]'	5-Methyltetrahydrofolate_C20H23N7O6					'LPS_BP[e]'	LPS pool B. pertussis specific
'cpd00065[c]'	L-Tryptophan_C11H12N2O2					'PG_BP[p]'	Peptidoglycan B. pertussis specific
'cpd00357[c]'	TTP_C10H14N2O14P3					'PROT_BP[c]'	Protein B. pertussis specific
'cpd00119[c]'	L-Histidine_C6H9N3O2					'RNA_BP[c]'	RNA B. pertussis specific
'cpd00052[c]'	CTP_C9H13N3O14P3					'phb[c]'	poly-beta-hydroxybutyrate
'cpd15560[c]'	Ubiquinone-8_C49H74O4
'cpd11493[c]'	ACP_C11H21N2O7PRS
'cpd00002[c]'	ATP_C10H13N5O13P3
'cpd00241[c]'	dGTP_C10H13N5O13P3
'cpd00010[c]'	CoA_C21H33N7O16P3S
'cpd00006[c]'	NADP_C21H26N7O17P3
'cpd00056[c]'	TPP_C12H17N4O7P2S
'cpd00356[c]'	dCTP_C9H13N3O13P3
'cpd00115[c]'	dATP_C10H13N5O12P3
'cpd00220[c]'	RIBF_C17H20N4O6
'cpd00062[c]'	UTP_C9H12N2O15P3
'cpd00017[c]'	S-Adenosyl-L-methionine_C15H23N6O5S
'cpd00069[c]'	L-Tyrosine_C9H11NO3
'cpd00015[c]'	FAD_C27H31N9O15P2
'cpd00003[c]'	NAD_C21H26N7O14P2
'cpd00201[c]'	10-Formyl-THF_C20H21N7O7
'cpd00038[c]'	GTP_C10H13N5O14P3
'Mcure009[c]'	Band_B_LPS (New Compound G)_C176H307N2O100P4
'Mcure013[c]'	Band_A_LPS (New Compound K)_C203H359N7O115P4
'Mcure014[c]'	Peptidoglycan_polymer_subunit_C40H62N8O21
BP1451						BP1451
Growth Possible (0.2898)						Growth possible (0.1985)
decreased compared to original						decreased compared to original
BP0999						BP0999
0 flux through biomass						0 flux through biomass
Incapable of generating:						Incapable of generating:
'cpd00016[c]'	CDP-1,2-diisopentadecanoylglycerol_C42H75N3O15P2					'COFACTORS_BP[c]'	cofactor pool B. pertussis specific
'cpd00066[c]'	L-Phenylalanine_C9H11NO2					'DNA_BP[c]'	DNA B. pertussis specific
'cpd00087[c]'	THF_C19H21N7O6					'LPS_BP[e]'	LPS pool B. pertussis specific
'cpd00345[c]'	5-Methyltetrahydrofolate_C20H23N7O6					'PROT_BP[c]'	Protein B. pertussis specific
'cpd00065[c]'	L-Tryptophan_C11H12N2O2					'RNA_BP[c]'	RNA B. pertussis specific
'cpd00357[c]'	TTP_C10H14N2O14P3					'atp[c]'	ATP
'cpd00119[c]'	L-Histidine_C6H9N3O2					'phb[c]'	poly-beta-hydroxybutyrate
'cpd00052[c]'	CTP_C9H13N3O14P3
'cpd15560[c]'	Ubiquinone-8_C49H74O4
'cpd11493[c]'	ACP_C11H21N2O7PRS
'cpd00002[c]'	ATP_C10H13N5O13P3
'cpd00241[c]'	dGTP_C10H13N5O13P3
'cpd00010[c]'	CoA_C21H33N7O16P3S
'cpd00006[c]'	NADP_C21H26N7O17P3
'cpd00056[c]'	TPP_C12H17N4O7P2S
'cpd00356[c]'	dCTP_C9H13N3O13P3
'cpd00115[c]'	dATP_C10H13N5O12P3
'cpd00220[c]'	RIBF_C17H20N4O6
'cpd00062[c]'	UTP_C9H12N2O15P3
'cpd00017[c]'	S-Adenosyl-L-methionine_C15H23N6O5S
'cpd00069[c]'	L-Tyrosine_C9H11NO3
'cpd00015[c]'	FAD_C27H31N9O15P2
'cpd00003[c]'	NAD_C21H26N7O14P2
'cpd00201[c]'	10-Formyl-THF_C20H21N7O7
'cpd00038[c]'	GTP_C10H13N5O14P3
'Mcure009[c]'	Band_B_LPS (New Compound G)_C176H307N2O100P4
'Mcure013[c]'	Band_A_LPS (New Compound K)_C203H359N7O115P4
BP2014
Growth Possible- 0.3473- same as original						BP2014
						Growth possible (0.2009- same as original)
BP2021
Growth Possible- 0.3473- same as original						BP2021
						Growth Possible- 0.1513
						decreased compared to original
BP2021 and BP2014						BP2021 and BP2014
Growth Possible- 0.3473- same as original						Incapable of generating:
						'phb[c]'	poly-beta-hydroxybutyrate
BP3485						BP3485
incapable of generating						Incapable of generating:
'cpd00220[c]'	RIBF_C17H20N4O6					'COFACTORS_BP[c]'
'cpd00015[c]'	L-Arginine_C6H15N4O2					'phb[c]'	poly-beta-hydroxybutyrate
BP3537						BP3537
Incapable of generating						Incapable of generating:
'cpd11493[c]'	ACP_C11H21N2O7PRS					'PROT_BP[c]'	Protein B. pertussis specific
'cpd00051[c]'	L-Arginine_C6H15N4O2					'phb[c]'	poly-beta-hydroxybutyrate
BP3266						BP3266
incapable of generating						incapable of generating
'cpd00016[c]'	CDP-1,2-diisopentadecanoylglycerol_C42H75N3O15P2					'COFACTORS_BP[c]'
'cpd00066[c]'	L-Phenylalanine_C9H11NO2					'DNA_BP[c]'
'cpd00087[c]'	THF_C19H21N7O6					'LPS_BP[e]'
'cpd00345[c]'	5-Methyltetrahydrofolate_C20H23N7O6					'PROT_BP[c]'
'cpd00065[c]'	L-Tryptophan_C11H12N2O2					'RNA_BP[c]'
'cpd00357[c]'	TTP_C10H14N2O14P3					'phb[c]'
'cpd00119[c]'	L-Histidine_C6H9N3O2
'cpd00052[c]'	CTP_C9H13N3O14P3
'cpd15560[c]'	Ubiquinone-8_C49H74O4
'cpd11493[c]'	ACP_C11H21N2O7PRS
'cpd00002[c]'	ATP_C10H13N5O13P3
'cpd00241[c]'	dGTP_C10H13N5O13P3
'cpd00010[c]'	CoA_C21H33N7O16P3S
'cpd00006[c]'	NADP_C21H26N7O17P3
'cpd00056[c]'	TPP_C12H17N4O7P2S
'cpd00356[c]'	dCTP_C9H13N3O13P3
'cpd00115[c]'	dATP_C10H13N5O12P3
'cpd00220[c]'	RIBF_C17H20N4O6
'cpd00062[c]'	UTP_C9H12N2O15P3
'cpd00017[c]'	S-Adenosyl-L-methionine_C15H23N6O5S
'cpd00069[c]'	L-Tyrosine_C9H11NO3
'cpd00015[c]'	FAD_C27H31N9O15P2
'cpd00003[c]'	NAD_C21H26N7O14P2
'cpd00201[c]'	10-Formyl-THF_C20H21N7O7
'cpd00038[c]'	GTP_C10H13N5O14P3
'Mcure009[c]'	Band_B_LPS (New Compound G)_C176H307N2O100P4
'Mcure013[c]'	Band_A_LPS (New Compound K)_C203H359N7O115P4
