# Supplementary material for: In Vivo Gene Essentiality and Metabolism in Bordetella pertussis
Source: mSphere. 2019 May 22;4(3):e00694-18. doi: 10.1128/mSphere.00694-18 (PMC6531889; doi:10.1128/mSphere.00694-18)
Supplement: TABLE S7 [file mSphere.00694-18-st007.xlsx]

## Sheet: Sheet1
Oligonucleotide name	Sequence	Purpose
LibAdapF_6A	TTCCCTACACGACGCTCTTCCGATCTACTGACN[N-Q]	adapter
LibAdapR_6A	GTCAGTAGATCGGAAGAGCGTCGTGTAGGGAA	adapter
LibAdapF_6B	TTCCCTACACGACGCTCTTCCGATCTCTGACTN[N-Q]	adapter
LibAdapR_6B	AGTCAGAGATCGGAAGAGCGTCGTGTAGGGAA	adapter
LibAdapF_6C	TTCCCTACACGACGCTCTTCCGATCTTGACTGN[N-Q]	adapter
LibAdapR_6C	CAGTCAAGATCGGAAGAGCGTCGTGTAGGGAA	adapter
LibAdapF_6D	TTCCCTACACGACGCTCTTCCGATCTGACTGAN[N-Q]	adapter
LibAdapR_6D	TCAGTCAGATCGGAAGAGCGTCGTGTAGGGAA	adapter
LibAdapF_6E	TTCCCTACACGACGCTCTTCCGATCTATCACGN[N-Q]	adapter
LibAdapR_6E	CGTGATAGATCGGAAGAGCGTCGTGTAGGGAA	adapter
LibAdapF_6F	TTCCCTACACGACGCTCTTCCGATCTCGATGTN[N-Q]	adapter
LibAdapR_6F	ACATCGAGATCGGAAGAGCGTCGTGTAGGGAA	adapter
LibAdapF_6G	TTCCCTACACGACGCTCTTCCGATCTTTAGGCN[N-Q]	adapter
LibAdapR_6G	GCCTAAAGATCGGAAGAGCGTCGTGTAGGGAA	adapter
LibAdapF_6H	TTCCCTACACGACGCTCTTCCGATCTACAGTGN[N-Q]	adapter
LibAdapR_6H	CACTGTAGATCGGAAGAGCGTCGTGTAGGGAA	adapter
LibAdapF_6I	TTCCCTACACGACGCTCTTCCGATCTGCCAATN[N-Q]	adapter
LibAdapR_6I	ATTGGCAGATCGGAAGAGCGTCGTGTAGGGAA	adapter
LibAdapF_6J	TTCCCTACACGACGCTCTTCCGATCTCAGATCN[N-Q]	adapter
LibAdapR_6J	GATCTGAGATCGGAAGAGCGTCGTGTAGGGAA	adapter
LibAdapF_6K	TTCCCTACACGACGCTCTTCCGATCTGATCAGN[N-Q]	adapter
LibAdapR_6K	CTGATCAGATCGGAAGAGCGTCGTGTAGGGAA	adapter
LibAdapF_6L	TTCCCTACACGACGCTCTTCCGATCTTAGCTTN[N-Q]	adapter
LibAdapR_6L	AAGCTAAGATCGGAAGAGCGTCGTGTAGGGAA	adapter
LibAdapF_6M	TTCCCTACACGACGCTCTTCCGATCTGGCTACN[N-Q]	adapter
LibAdapR_6M	GTAGCCAGATCGGAAGAGCGTCGTGTAGGGAA	adapter
LibAdapF_6N	TTCCCTACACGACGCTCTTCCGATCTCTTGTAN[N-Q]	adapter
LibAdapR_6N	TACAAGAGATCGGAAGAGCGTCGTGTAGGGAA	adapter
LibAdapF_6O	TTCCCTACACGACGCTCTTCCGATCTAGTCAAN[N-Q]	adapter
LibAdapR_6O	TTGACTAGATCGGAAGAGCGTCGTGTAGGGAA	adapter
LibAdapF_6P	TTCCCTACACGACGCTCTTCCGATCTATGTCAN[N-Q]	adapter
LibAdapR_6P	TGACATAGATCGGAAGAGCGTCGTGTAGGGAA	adapter
LibAdapF_6Q	TTCCCTACACGACGCTCTTCCGATCTCCGTCCN[N-Q]	adapter
LibAdapR_6Q	GGACGGAGATCGGAAGAGCGTCGTGTAGGGAA	adapter
LibAdapF_6R	TTCCCTACACGACGCTCTTCCGATCTGTCCGCN[N-Q]	adapter
LibAdapR_6R	GCGGACAGATCGGAAGAGCGTCGTGTAGGGAA	adapter
LibAdapF_6S	TTCCCTACACGACGCTCTTCCGATCTGTGAAAN[N-Q]	adapter
LibAdapR_6S	TTTCACAGATCGGAAGAGCGTCGTGTAGGGAA	adapter
LibAdapF_6T	TTCCCTACACGACGCTCTTCCGATCTGTTTCGN[N-Q]	adapter
LibAdapR_6T	CGAAACAGATCGGAAGAGCGTCGTGTAGGGAA	adapter
LibAdapF_6U	TTCCCTACACGACGCTCTTCCGATCTCGTACGN[N-Q]	adapter
LibAdapR_6U	CGTACGAGATCGGAAGAGCGTCGTGTAGGGAA	adapter
LibAdapF_6W	TTCCCTACACGACGCTCTTCCGATCTACTGACN[N-Q]	adapter
LibAdapR_6W	GTCAGTAGATCGGAAGAGCGTCGTGTAGGGAA	adapter
LibAdapF_6X	TTCCCTACACGACGCTCTTCCGATCTATTCCTN[N-Q]	adapter
LibAdapR_6X	AGGAATAGATCGGAAGAGCGTCGTGTAGGGAA	adapter
TruSeq Universal	AATGATACGGCGACCACCGAACACTCTTTCCCTACACGACGCTCTTCCGATCT	generate sequencing product
P7Tn Jun16	CAAGCAGAAGACGGCATACGAGATAAGACCGGGGACTTATCATCCAACCTGT	generate sequencing product
